# Supplementary material for: The bandgap-detuned excitation regime in photonic-crystal resonators
Source: Nat Commun. 2025 May 31;16:5077. doi: 10.1038/s41467-025-60156-y (PMC12126479; doi:10.1038/s41467-025-60156-y)
Supplement: Supplementary file 3 — Source Data [file 41467_2025_60156_MOESM3_ESM.zip]

Archive with 13 entries (12 files):
- exp data/
- exp data/fig1f_exp.xlsx
- exp data/fig2c_exp_mus=-1.xlsx
- exp data/fig2c_exp_mus=1.xlsx
- exp data/fig2c_exp_mus=15.xlsx
- exp data/fig2d_exp.xlsx
- exp data/fig3e_exp.xlsx
- exp data/fig3f_exp.xlsx
- exp data/fig4a_dint_exp.xlsx
- exp data/fig4bii_exp.xlsx
- exp data/fig4bi_exp.xlsx
- exp data/fig4c_dint_exp.xlsx
- exp data/fig4d_exp.xlsx
