# Supplementary material for: The bandgap-detuned excitation regime in photonic-crystal resonators
Source: Nat Commun. 2025 May 31;16:5077. doi: 10.1038/s41467-025-60156-y (PMC12126479; doi:10.1038/s41467-025-60156-y)
Supplement: Supplementary file 3 — Source Data [file 41467_2025_60156_MOESM3_ESM.zip › exp data/fig1f_exp.xlsx]

## Sheet: Sheet1
freq	forward spectra	backward spectra
215	1.4861e-08	1e-21
214.998	2.45476e-08	8.06197e-09
214.997	1.70903e-09	7.46396e-09
214.995	4.59789e-09	5.72836e-09
214.994	7.0509e-09	1.04815e-08
214.992	1e-21	1e-21
214.991	2.29195e-08	1e-21
214.989	1e-21	1e-21
214.988	5.27396e-09	6.78061e-09
214.986	4.16625e-09	6.98104e-09
214.985	1e-21	1.54782e-08
214.983	1.57665e-08	9.73854e-09
214.981	1e-21	1e-21
214.98	1e-21	1.29584e-08
214.978	1e-21	1.94123e-09
214.977	1e-21	1.64006e-08
214.975	1e-21	1e-21
214.974	2.89821e-08	1.99133e-08
214.972	1e-21	1.05356e-09
214.971	1.20491e-08	3.08126e-09
214.969	1e-21	2.54e-09
214.968	2.60123e-10	1e-21
214.966	2.02157e-08	5.30284e-09
214.965	8.38362e-09	2.98209e-08
214.963	1e-21	2.9434e-09
214.961	1.85091e-08	1e-21
214.96	1.02977e-08	1.8071e-08
214.958	1e-21	9.82541e-09
214.957	1.76751e-08	1e-21
214.955	1e-21	9.26394e-09
214.954	1.8843e-08	1e-21
214.952	1e-21	2.48523e-09
214.951	3.62844e-08	2.52198e-08
214.949	1e-21	1e-21
214.948	1e-21	1.29323e-08
214.946	1.03001e-08	1e-21
214.945	1.80024e-08	1e-21
214.943	1.49891e-09	1.92677e-08
214.941	1e-21	2.54175e-09
214.94	1e-21	3.6886e-10
214.938	2.19135e-08	1e-21
214.937	3.61693e-09	3.5258e-08
214.935	1e-21	3.7756e-11
214.934	1.16202e-08	1e-21
214.932	1e-21	8.18456e-09
214.931	3.62585e-09	6.48827e-09
214.929	6.71579e-09	2.29675e-09
214.928	2.51587e-08	2.46148e-09
214.926	1e-21	2.15476e-08
214.924	8.61728e-09	2.69494e-09
214.923	1.74748e-08	3.83846e-09
214.921	4.04725e-09	1e-21
214.92	1.2848e-10	1.7718e-08
214.918	6.6677e-09	1.35908e-08
214.917	8.09132e-09	1e-21
214.915	9.183e-09	1.36717e-08
214.914	1.4403e-08	1.49738e-09
214.912	3.57816e-09	2.5124e-08
214.911	1.49884e-08	1e-21
214.909	1.44315e-09	1.33022e-08
214.908	1.15392e-08	1.37629e-08
214.906	1e-21	1e-21
214.904	3.55383e-08	6.36421e-09
214.903	2.33318e-09	1e-21
214.901	2.97707e-08	7.58302e-09
214.9	1e-21	1.14725e-08
214.898	1.06356e-08	1e-21
214.897	3.57711e-09	1e-21
214.895	1e-21	2.47159e-09
214.894	2.02165e-08	5.49888e-09
214.892	1e-21	9.66685e-09
214.891	2.07092e-08	1e-21
214.889	1e-21	1e-21
214.888	2.67846e-09	1e-21
214.886	3.91522e-09	1.27532e-08
214.884	6.45114e-09	1e-21
214.883	1e-21	1e-21
214.881	1.67356e-08	1.68594e-08
214.88	5.13575e-09	7.19194e-09
214.878	8.05426e-10	1e-21
214.877	1.43178e-08	2.02842e-08
214.875	1e-21	1e-21
214.874	3.16933e-09	1.07887e-08
214.872	8.3102e-09	9.25962e-09
214.871	2.27055e-09	1e-21
214.869	1e-21	1e-21
214.867	1.66305e-08	2.26805e-08
214.866	1e-21	1e-21
214.864	9.1795e-09	2.40978e-08
214.863	1.56285e-08	1e-21
214.861	1e-21	1e-21
214.86	1.14657e-11	3.61427e-09
214.858	1.67306e-08	1.63265e-08
214.857	6.76947e-09	7.47154e-09
214.855	1.02833e-08	1e-21
214.854	1e-21	2.8633e-09
214.852	1e-21	1.55559e-08
214.851	1.11446e-08	1e-21
214.849	5.10219e-09	2.97896e-09
214.847	6.44056e-09	2.19228e-08
214.846	1.07317e-09	1e-21
214.844	4.23596e-10	1e-21
214.843	1e-21	1e-21
214.841	6.01e-11	1.99244e-08
214.84	1e-21	1e-21
214.838	1.04363e-08	1e-21
214.837	1e-21	1.5303e-08
214.835	1.53732e-08	9.60949e-09
214.834	2.94543e-08	1.58165e-08
214.832	1e-21	1e-21
214.831	3.20424e-09	1e-21
214.829	5.07071e-09	1e-21
214.827	1e-21	1.36789e-08
214.826	1.21658e-08	1e-21
214.824	5.75056e-09	1.77877e-08
214.823	1.29066e-08	7.32685e-09
214.821	7.25688e-09	1e-21
214.82	1e-21	1e-21
214.818	4.80093e-09	1.42361e-08
214.817	1.27282e-08	1e-21
214.815	2.58602e-08	2.6102e-09
214.814	1e-21	1.17962e-09
214.812	1e-21	1e-21
214.811	1.37452e-08	1.27474e-08
214.809	1e-21	1e-21
214.807	1.98419e-08	3.84125e-09
214.806	1e-21	1e-21
214.804	1e-21	3.44039e-09
214.803	1.1801e-08	1.1769e-08
214.801	9.77521e-09	1e-21
214.8	3.31476e-09	1.32281e-08
214.798	1e-21	1e-21
214.797	2.08684e-10	2.35275e-08
214.795	2.25208e-08	1e-21
214.794	3.92329e-09	4.34531e-09
214.792	1.58568e-09	1.63267e-08
214.791	2.77404e-08	4.3253e-09
214.789	1e-21	1e-21
214.787	1.37973e-08	1.82789e-08
214.786	7.81811e-09	1e-21
214.784	8.18784e-09	8.30962e-09
214.783	1.11231e-08	2.81957e-09
214.781	1e-21	1.7185e-09
214.78	1e-21	8.22187e-09
214.778	9.45448e-09	1.83838e-09
214.777	1e-21	2.71156e-08
214.775	6.29744e-09	1e-21
214.774	3.92982e-09	2.11701e-08
214.772	8.0171e-09	1e-21
214.771	2.3151e-09	1e-21
214.769	2.21717e-08	5.26724e-09
214.767	8.07199e-09	1e-21
214.766	1e-21	1.21558e-08
214.764	1.00313e-08	1e-21
214.763	1.27081e-08	1e-21
214.761	1.50742e-08	5.43111e-09
214.76	1e-21	4.46406e-09
214.758	2.55623e-08	1e-21
214.757	1e-21	2.64263e-08
214.755	1.06292e-09	1.95093e-09
214.754	1e-21	1e-21
214.752	1.966e-08	4.322e-09
214.751	2.21575e-08	1e-21
214.749	1e-21	1.13405e-08
214.747	1e-21	1e-21
214.746	1e-21	2.14749e-08
214.744	7.72768e-09	1e-21
214.743	9.826e-10	9.32695e-09
214.741	1e-21	1e-21
214.74	1.33986e-08	1e-21
214.738	1.77391e-09	8.89687e-09
214.737	1.36761e-08	1.72669e-09
214.735	1e-21	2.30793e-08
214.734	1e-21	1e-21
214.732	1.95533e-08	2.79158e-09
214.731	1e-21	6.88406e-09
214.729	1e-21	1e-21
214.727	9.02641e-09	2.19107e-08
214.726	2.9803e-09	1e-21
214.724	1e-21	1e-21
214.723	1.48574e-08	1e-21
214.721	2.31705e-08	6.8592e-09
214.72	1e-21	1.82323e-08
214.718	1e-21	1.2091e-08
214.717	4.04608e-08	1e-21
214.715	3.49146e-09	4.07688e-09
214.714	1.11882e-08	5.40999e-09
214.712	1e-21	3.3872e-09
214.711	3.3916e-08	1.0797e-08
214.709	1e-21	1e-21
214.707	1e-21	1e-21
214.706	4.81677e-09	3.4752e-09
214.704	1e-21	1e-21
214.703	1e-21	3.32158e-09
214.701	5.02865e-09	1e-21
214.7	8.41869e-09	1.29231e-08
214.698	8.58512e-09	1e-21
214.697	1e-21	3.17436e-09
214.695	1.74182e-08	1.00631e-08
214.694	1e-21	1e-21
214.692	1e-21	2.51731e-09
214.691	2.92298e-09	7.15194e-09
214.689	9.58402e-10	8.16421e-09
214.687	1e-21	1e-21
214.686	9.26705e-09	4.85567e-09
214.684	1e-21	7.1464e-09
214.683	1.40018e-08	4.87226e-09
214.681	1.55773e-08	2.5556e-08
214.68	1e-21	1e-21
214.678	3.48413e-09	1e-21
214.677	7.89057e-09	2.80652e-08
214.675	1e-21	1e-21
214.674	1e-21	2.12457e-08
214.672	5.60803e-09	1e-21
214.671	1.0704e-08	1.36982e-08
214.669	1.40923e-08	1e-21
214.667	1.50602e-09	1.18256e-09
214.666	1e-21	1e-21
214.664	2.24419e-09	6.54047e-09
214.663	1e-21	6.72246e-09
214.661	1e-21	1.31591e-08
214.66	1e-21	1.4922e-08
214.658	8.2905e-09	5.58666e-09
214.657	1e-21	1e-21
214.655	1e-21	7.40304e-09
214.654	3.18396e-09	1e-21
214.652	1e-21	1e-21
214.651	1.17288e-10	1e-21
214.649	2.01887e-08	3.02848e-08
214.647	5.85342e-09	1e-21
214.646	1.21754e-08	1e-21
214.644	2.08708e-09	1.66106e-10
214.643	1e-21	4.30209e-09
214.641	8.53028e-09	8.33289e-10
214.64	1e-21	1e-21
214.638	2.34072e-08	1e-21
214.637	1e-21	1.818e-08
214.635	6.52538e-09	9.94329e-09
214.634	1e-21	1e-21
214.632	1.6805e-08	1.40305e-08
214.631	2.05446e-08	1e-21
214.629	2.1297e-08	1.16964e-08
214.628	6.50582e-09	1e-21
214.626	8.01219e-09	3.27313e-08
214.624	1e-21	1e-21
214.623	1e-21	8.26367e-09
214.621	1.43725e-08	9.7715e-09
214.62	1e-21	1.10243e-08
214.618	1e-21	7.44172e-09
214.617	1.31817e-08	3.52308e-09
214.615	1.05017e-08	1e-21
214.614	1e-21	1.53308e-08
214.612	2.69436e-09	1e-21
214.611	2.85492e-08	1.00451e-08
214.609	1e-21	1e-21
214.608	9.82338e-09	7.08447e-09
214.606	1.74536e-09	1e-21
214.604	4.32067e-09	8.84401e-09
214.603	2.07356e-09	1.6069e-08
214.601	1e-21	1.90775e-08
214.6	2.10618e-08	1e-21
214.598	7.76504e-09	1e-21
214.597	1.14402e-08	9.79592e-09
214.595	1e-21	8.49542e-09
214.594	1.56187e-08	1e-21
214.592	2.24223e-08	1e-21
214.591	1e-21	1e-21
214.589	2.17385e-08	4.71184e-09
214.588	9.44807e-09	1e-21
214.586	7.18572e-09	1e-21
214.584	1e-21	1.51554e-09
214.583	3.61603e-09	1.08882e-08
214.581	5.70276e-09	1e-21
214.58	3.12695e-09	1e-21
214.578	7.0641e-09	1e-21
214.577	6.88014e-09	2.90921e-08
214.575	1.56349e-08	1.73108e-08
214.574	1.62797e-08	1e-21
214.572	5.97883e-10	8.7906e-09
214.571	1e-21	8.10907e-09
214.569	1e-21	1.47146e-08
214.568	1e-21	7.96144e-09
214.566	1.36828e-08	1e-21
214.565	1e-21	1e-21
214.563	7.80699e-09	1.43073e-08
214.561	1e-21	1e-21
214.56	1e-21	1.02507e-08
214.558	5.42882e-09	1e-21
214.557	3.04532e-09	1.02727e-08
214.555	1.30225e-08	1.08293e-08
214.554	1.07582e-08	1e-21
214.552	7.3153e-09	8.4451e-09
214.551	3.93868e-09	2.09672e-08
214.549	1.54528e-08	1e-21
214.548	1e-21	1.56678e-08
214.546	1e-21	2.3894e-08
214.545	1.89583e-08	1e-21
214.543	1e-21	7.25882e-09
214.541	1.27899e-08	1e-21
214.54	5.394e-09	1.91366e-09
214.538	7.00123e-09	1e-21
214.537	1.0861e-08	1.15294e-08
214.535	1e-21	7.09426e-09
214.534	1e-21	1e-21
214.532	1e-21	1.23934e-08
214.531	2.25845e-08	1.76244e-08
214.529	3.35423e-09	4.61753e-09
214.528	1.62653e-08	1e-21
214.526	1.61701e-08	3.80704e-11
214.525	1.83934e-08	4.16969e-09
214.523	1e-21	1.27529e-09
214.522	1e-21	1.13952e-08
214.52	4.37107e-10	1.13023e-08
214.518	4.98501e-09	1e-21
214.517	1e-21	1.01071e-09
214.515	1.90493e-08	3.62934e-09
214.514	1.96717e-09	1e-21
214.512	1e-21	1e-21
214.511	7.97061e-09	1.09973e-08
214.509	2.75166e-09	3.51824e-09
214.508	2.06926e-08	2.24387e-08
214.506	1e-21	3.13282e-10
214.505	1.52379e-08	6.71504e-09
214.503	1.10936e-08	1e-21
214.502	1e-21	1.2239e-08
214.5	1.50213e-10	1e-21
214.499	1.17816e-08	1e-21
214.497	7.87488e-09	9.33284e-10
214.495	9.39464e-09	1e-21
214.494	8.59525e-10	1e-21
214.492	1e-21	1e-21
214.491	2.50816e-09	2.02679e-09
214.489	8.45034e-10	1e-21
214.488	1e-21	2.43005e-08
214.486	1e-21	1e-21
214.485	5.44535e-09	1e-21
214.483	9.03077e-09	1.38807e-08
214.482	3.87974e-09	8.41712e-09
214.48	1.14708e-08	9.20113e-10
214.479	1e-21	9.29032e-09
214.477	5.57258e-10	5.66481e-10
214.476	1e-21	1.82508e-08
214.474	1.2228e-08	1e-21
214.472	1.35502e-08	1e-21
214.471	2.4873e-08	1.73595e-09
214.469	1e-21	1e-21
214.468	2.97412e-08	3.43631e-09
214.466	8.78525e-09	1e-21
214.465	1e-21	1.20727e-08
214.463	6.59063e-09	1.37982e-08
214.462	1e-21	1e-21
214.46	3.07427e-08	1.86021e-08
214.459	1e-21	1e-21
214.457	4.95983e-10	1e-21
214.456	1.23752e-08	3.70095e-09
214.454	1.58518e-10	1.03212e-09
214.452	1e-21	1.51306e-08
214.451	2.77954e-08	8.64144e-09
214.449	1e-21	1.37672e-10
214.448	1.71364e-10	1.2453e-08
214.446	2.31858e-08	4.65103e-09
214.445	4.32341e-09	1e-21
214.443	6.1831e-09	9.89673e-09
214.442	1.95047e-08	1.38351e-09
214.44	1.71885e-09	9.18189e-09
214.439	1e-21	7.14516e-11
214.437	2.2118e-08	1e-21
214.436	2.59497e-09	4.9942e-09
214.434	8.26663e-09	1e-21
214.433	1.09582e-10	1e-21
214.431	1e-21	1.64701e-08
214.429	8.06339e-09	1e-21
214.428	3.80164e-09	1.00259e-08
214.426	5.8847e-09	1e-21
214.425	1e-21	1.70198e-08
214.423	1.13246e-08	7.77958e-09
214.422	1.3347e-08	1.32304e-08
214.42	1e-21	1e-21
214.419	1.45299e-08	1e-21
214.417	1e-21	1e-21
214.416	4.92182e-09	1.6199e-08
214.414	8.85999e-09	1.37374e-08
214.413	7.02732e-09	1e-21
214.411	9.53795e-09	2.63418e-09
214.41	1e-21	1e-21
214.408	6.21094e-09	1e-21
214.406	3.51655e-09	1e-21
214.405	1.27532e-08	5.88741e-09
214.403	2.73782e-09	1e-21
214.402	6.40812e-10	8.94145e-10
214.4	9.52028e-09	3.00445e-09
214.399	3.51024e-09	1.0662e-08
214.397	9.88338e-09	1e-21
214.396	7.61219e-09	1.76026e-08
214.394	9.37863e-09	1e-21
214.393	1e-21	1.98614e-08
214.391	1.46779e-08	1e-21
214.39	4.42444e-09	1.38025e-08
214.388	1e-21	2.18196e-08
214.387	1.22894e-08	1.58e-09
214.385	1e-21	5.99487e-09
214.383	1e-21	1e-21
214.382	1e-21	1e-21
214.38	2.2923e-08	1.33574e-09
214.379	2.17065e-08	1e-21
214.377	1e-21	1e-21
214.376	1.30898e-08	8.56148e-09
214.374	1.61371e-09	7.09886e-09
214.373	1e-21	2.14722e-09
214.371	9.14393e-09	5.79185e-09
214.37	4.05619e-09	3.32325e-08
214.368	7.80849e-09	1e-21
214.367	1.14904e-08	3.34729e-09
214.365	2.17223e-09	1e-21
214.364	7.81128e-09	1.10752e-08
214.362	1e-21	3.37182e-09
214.36	5.37329e-09	1e-21
214.359	6.10029e-09	5.6479e-09
214.357	1.1076e-08	1e-21
214.356	1.02022e-08	1e-21
214.354	5.67654e-10	1.74545e-08
214.353	4.65745e-09	1e-21
214.351	2.30613e-09	1.53968e-08
214.35	2.17724e-08	1e-21
214.348	1e-21	1e-21
214.347	2.32512e-08	5.59965e-09
214.345	2.98825e-09	2.61207e-09
214.344	6.91865e-09	1e-21
214.342	5.15652e-09	2.5842e-08
214.341	1e-21	6.18714e-09
214.339	1e-21	4.73359e-09
214.337	1.01379e-08	1e-21
214.336	5.93358e-09	9.34445e-09
214.334	1.79274e-08	8.08624e-09
214.333	1e-21	7.70036e-09
214.331	7.72762e-09	1.63261e-08
214.33	7.32731e-09	1e-21
214.328	5.55094e-09	2.32563e-08
214.327	1.45091e-08	1e-21
214.325	1e-21	1.2918e-08
214.324	1e-21	5.03498e-09
214.322	3.47506e-09	8.26329e-09
214.321	1e-21	1.43862e-08
214.319	1.56627e-08	1e-21
214.318	6.03973e-09	1.42769e-08
214.316	1e-21	3.10801e-09
214.315	1.65872e-08	3.3987e-09
214.313	1.01342e-08	1e-21
214.311	1.30455e-09	1.57913e-08
214.31	1e-21	1e-21
214.308	2.07558e-08	1e-21
214.307	1.11928e-08	2.04911e-08
214.305	1e-21	1e-21
214.304	1e-21	5.00277e-09
214.302	1.75484e-08	1e-21
214.301	1e-21	2.406e-08
214.299	1e-21	1e-21
214.298	2.70086e-09	1.72281e-09
214.296	7.8612e-09	1.39489e-09
214.295	1.52107e-08	1.43196e-09
214.293	1e-21	2.58174e-09
214.292	1.97424e-08	6.58126e-09
214.29	1e-21	1e-21
214.288	1.04806e-09	1e-21
214.287	1e-21	2.13611e-08
214.285	2.36453e-08	3.37729e-09
214.284	3.40104e-09	1.12361e-08
214.282	1e-21	1e-21
214.281	1.52887e-08	1e-21
214.279	5.84118e-09	1.06672e-08
214.278	1e-21	7.33575e-09
214.276	8.89019e-09	1.93275e-08
214.275	1.61603e-08	1.21537e-09
214.273	1.80106e-08	5.30803e-09
214.272	9.2427e-09	6.9083e-09
214.27	1e-21	1e-21
214.269	4.63156e-09	1.76014e-08
214.267	1e-21	9.2099e-10
214.265	8.75831e-09	5.06914e-09
214.264	6.26989e-09	1e-21
214.262	1.47176e-08	1.64626e-08
214.261	1.76305e-08	1e-21
214.259	3.64182e-09	4.16628e-09
214.258	5.93712e-09	1.13282e-09
214.256	2.45296e-09	7.27398e-09
214.255	1e-21	1.9564e-08
214.253	1e-21	1.94541e-08
214.252	1.42038e-08	1e-21
214.25	1.09867e-08	1e-21
214.249	9.2396e-09	2.88998e-10
214.247	1e-21	1.18749e-08
214.246	1.9573e-08	1.01786e-10
214.244	1e-21	1e-21
214.243	1.30548e-08	1.6048e-08
214.241	1e-21	7.30819e-09
214.239	1.51969e-08	1e-21
214.238	8.99914e-09	2.8309e-09
214.236	1e-21	1e-21
214.235	1.6911e-08	6.57019e-10
214.233	1e-21	2.11076e-08
214.232	1e-21	4.0223e-09
214.23	1e-21	1e-21
214.229	1.45459e-08	1.17571e-08
214.227	3.8109e-09	1e-21
214.226	4.83979e-09	6.96449e-09
214.224	1.12266e-08	1.36222e-08
214.223	1e-21	6.44586e-09
214.221	6.8189e-09	1e-21
214.22	1.6446e-09	1e-21
214.218	1.12332e-08	1.03045e-08
214.217	1e-21	8.42193e-09
214.215	2.6076e-08	5.17317e-09
214.213	1e-21	3.39422e-09
214.212	1e-21	5.92948e-09
214.21	1e-21	1e-21
214.209	1e-21	1e-21
214.207	8.73657e-09	1e-21
214.206	1e-21	7.57199e-09
214.204	1.89645e-08	1e-21
214.203	8.04896e-09	1.48937e-09
214.201	1e-21	2.91787e-09
214.2	1e-21	1e-21
214.198	1e-21	7.70593e-09
214.197	1e-21	3.40416e-09
214.195	1e-21	1e-21
214.194	3.62558e-09	1e-21
214.192	1.7719e-09	1.02218e-08
214.19	1.82374e-08	1.73914e-08
214.189	1e-21	1e-21
214.187	8.63068e-09	1e-21
214.186	1e-21	2.57207e-08
214.184	1e-21	6.41144e-09
214.183	8.52376e-09	1e-21
214.181	1.07656e-08	1e-21
214.18	1e-21	1e-21
214.178	7.71947e-09	1.46795e-08
214.177	1e-21	2.49326e-09
214.175	1.8565e-09	2.92707e-08
214.174	9.37411e-09	2.30946e-09
214.172	1e-21	1e-21
214.171	6.92054e-10	1.10418e-08
214.169	1e-21	9.90755e-09
214.168	1.8085e-10	1e-21
214.166	1.56468e-08	1e-21
214.164	3.85911e-09	1.57468e-08
214.163	1e-21	1e-21
214.161	1e-21	1.78843e-08
214.16	2.0898e-08	1e-21
214.158	1e-21	1.20381e-09
214.157	7.89749e-09	1e-21
214.155	1.77792e-08	1e-21
214.154	1.36072e-08	3.63607e-09
214.152	8.05558e-09	1.63076e-08
214.151	1e-21	1e-21
214.149	7.68008e-10	1.9184e-08
214.148	6.66557e-09	1.67328e-08
214.146	1e-21	1.00305e-09
214.145	1e-21	1e-21
214.143	1e-21	1e-21
214.142	1.83077e-08	2.02413e-08
214.14	1.40833e-08	1.33049e-09
214.138	1.26097e-08	1.09064e-08
214.137	1e-21	1e-21
214.135	3.76392e-09	3.3527e-08
214.134	8.69657e-09	1.08542e-08
214.132	2.18911e-08	1e-21
214.131	1e-21	1e-21
214.129	1e-21	1e-21
214.128	6.69326e-09	2.09344e-08
214.126	1e-21	1.14851e-08
214.125	4.91416e-09	9.94094e-09
214.123	1e-21	1e-21
214.122	1e-21	5.85541e-09
214.12	1e-21	3.73883e-10
214.119	2.06977e-09	1e-21
214.117	1e-21	9.82475e-09
214.116	1.92856e-08	7.3831e-09
214.114	1.82136e-08	1.49783e-08
214.112	1e-21	1e-21
214.111	1e-21	1.82261e-08
214.109	1e-21	6.46965e-09
214.108	1e-21	9.36588e-09
214.106	2.29674e-08	1e-21
214.105	1.09222e-08	7.66961e-09
214.103	1e-21	1e-21
214.102	1.71595e-08	8.18813e-10
214.1	4.18422e-09	6.18598e-09
214.099	9.31039e-09	1e-21
214.097	1e-21	1.23244e-08
214.096	6.13119e-09	1e-21
214.094	4.75909e-09	1e-21
214.093	1e-21	2.57724e-08
214.091	2.69277e-09	1e-21
214.09	9.09851e-09	1e-21
214.088	3.52434e-09	2.19364e-08
214.086	6.19851e-09	1e-21
214.085	6.02745e-09	3.19676e-09
214.083	1e-21	1.75465e-08
214.082	1.03557e-08	7.96121e-09
214.08	2.77806e-08	5.63749e-10
214.079	1e-21	7.86227e-10
214.077	1.81398e-08	1e-21
214.076	3.38233e-09	1e-21
214.074	1e-21	1e-21
214.073	1.7192e-09	2.06608e-08
214.071	1e-21	1e-21
214.07	1e-21	2.22743e-08
214.068	3.12613e-08	1e-21
214.067	1.43834e-08	1e-21
214.065	1.04319e-08	1e-21
214.064	1e-21	2.06488e-08
214.062	1e-21	1e-21
214.06	1.91292e-09	1e-21
214.059	8.56053e-09	1e-21
214.057	1.6014e-08	9.82292e-10
214.056	1e-21	5.93212e-09
214.054	1e-21	4.41878e-09
214.053	1.37326e-08	1e-21
214.051	2.11075e-08	1e-21
214.05	1e-21	1e-21
214.048	1.13213e-08	6.43844e-10
214.047	3.09016e-08	1.72354e-08
214.045	1e-21	1e-21
214.044	1.62843e-08	1e-21
214.042	1e-21	9.43177e-09
214.041	9.0016e-09	1.10861e-09
214.039	2.46041e-09	1e-21
214.038	1.20862e-08	3.27774e-09
214.036	1e-21	5.48722e-09
214.035	5.31399e-10	1.03813e-08
214.033	2.04527e-08	5.89279e-09
214.031	9.00367e-09	1.12536e-09
214.03	1e-21	7.533e-09
214.028	2.18812e-08	1e-21
214.027	1e-21	4.59198e-10
214.025	7.73468e-09	1.32761e-08
214.024	1e-21	1e-21
214.022	1e-21	2.85452e-08
214.021	5.49031e-09	1e-21
214.019	1e-21	1e-21
214.018	7.79081e-10	8.54818e-10
214.016	9.23066e-09	6.64737e-09
214.015	2.97544e-09	1e-21
214.013	1.48954e-08	9.90972e-09
214.012	1e-21	3.87586e-09
214.01	1e-21	1e-21
214.009	2.25407e-08	4.08624e-09
214.007	1e-21	1e-21
214.005	2.84987e-09	8.38179e-10
214.004	1.9816e-08	1e-21
214.002	2.54209e-09	2.85317e-08
214.001	1.933e-10	1.50775e-08
213.999	2.10982e-08	1e-21
213.998	1.59232e-08	1.00524e-08
213.996	3.59982e-09	9.86359e-09
213.995	1.20671e-08	1.98784e-08
213.993	2.63397e-08	5.70458e-09
213.992	1e-21	1e-21
213.99	1.05034e-08	1.23472e-08
213.989	1e-21	1e-21
213.987	3.03644e-09	1.40511e-08
213.986	1.42916e-08	1e-21
213.984	5.65537e-09	5.39432e-09
213.983	1.45972e-08	1e-21
213.981	2.4219e-09	1.82563e-08
213.98	1e-21	1e-21
213.978	1e-21	1e-21
213.976	8.06611e-09	1.76653e-08
213.975	1.50651e-08	1.13506e-08
213.973	6.42219e-09	1.15996e-09
213.972	4.49431e-09	6.70954e-09
213.97	1.01066e-08	3.47514e-09
213.969	3.37406e-09	1.47905e-08
213.967	1e-21	3.22168e-10
213.966	9.803e-09	1e-21
213.964	3.52341e-09	1.27365e-08
213.963	6.12134e-09	1e-21
213.961	1e-21	7.91924e-09
213.96	1.014e-08	1e-21
213.958	1e-21	1e-21
213.957	1.42684e-08	7.50782e-09
213.955	1e-21	4.23586e-09
213.954	1e-21	9.16483e-09
213.952	1e-21	7.78883e-09
213.951	8.65922e-09	1e-21
213.949	8.4654e-09	1.1676e-08
213.947	1.25493e-08	1.07145e-08
213.946	1e-21	1e-21
213.944	1.60242e-08	1.3197e-08
213.943	1e-21	2.3436e-09
213.941	1e-21	9.90024e-09
213.94	1.59911e-08	8.25355e-09
213.938	1e-21	4.96099e-09
213.937	9.23626e-10	1e-21
213.935	2.96297e-08	1.16042e-08
213.934	1e-21	1.37806e-08
213.932	1e-21	1e-21
213.931	9.3461e-09	8.08149e-09
213.929	1e-21	4.00911e-09
213.928	1.01133e-08	1e-21
213.926	1.47049e-08	1.04301e-08
213.925	9.03624e-09	1e-21
213.923	7.03333e-09	2.14548e-09
213.921	1e-21	1.12287e-08
213.92	1.69083e-08	8.61298e-09
213.918	1.60943e-08	1e-21
213.917	4.01003e-09	3.65317e-09
213.915	6.91122e-09	1e-21
213.914	1e-21	8.67915e-09
213.912	1.76584e-08	1e-21
213.911	1e-21	2.85348e-08
213.909	1e-21	1e-21
213.908	2.50996e-09	1.94766e-08
213.906	1e-21	1.30026e-08
213.905	9.74036e-09	1e-21
213.903	1.47738e-08	1e-21
213.902	5.87817e-09	1.65768e-08
213.9	1e-21	1.44482e-08
213.899	1e-21	1e-21
213.897	1.62536e-08	2.40827e-08
213.896	1e-21	1e-21
213.894	9.45379e-09	1.7595e-08
213.892	3.85097e-09	1.56727e-09
213.891	1e-21	1e-21
213.889	1.71517e-08	1e-21
213.888	1e-21	1.10424e-08
213.886	1e-21	2.06421e-09
213.885	1e-21	9.97915e-09
213.883	9.87692e-09	1.41143e-08
213.882	1.26626e-08	5.04265e-09
213.88	1e-21	1.18721e-08
213.879	9.34411e-09	1.48746e-10
213.877	1.31159e-08	2.36291e-08
213.876	1e-21	1e-21
213.874	4.67228e-09	1e-21
213.873	4.11537e-09	2.44567e-08
213.871	4.21698e-09	1e-21
213.87	4.78327e-09	1.19929e-08
213.868	1e-21	1e-21
213.867	1e-21	1e-21
213.865	9.63307e-09	1e-21
213.864	7.5627e-10	6.49706e-09
213.862	9.70759e-09	8.66431e-09
213.86	1e-21	1.31534e-10
213.859	1e-21	1.19367e-08
213.857	2.4466e-09	3.18153e-10
213.856	1e-21	1e-21
213.854	7.98502e-10	1.05297e-08
213.853	1.90703e-08	1e-21
213.851	1e-21	1e-21
213.85	6.44675e-09	2.08707e-08
213.848	1.3105e-08	1e-21
213.847	1e-21	9.36332e-09
213.845	5.4459e-09	1.5345e-08
213.844	9.36332e-09	3.59455e-09
213.842	8.6683e-09	4.89089e-09
213.841	1e-21	1e-21
213.839	1e-21	1.27756e-08
213.838	3.87328e-09	3.26242e-08
213.836	3.02773e-09	5.83658e-09
213.835	1.99004e-08	1e-21
213.833	9.97944e-09	2.55814e-08
213.831	1e-21	1e-21
213.83	1e-21	3.48344e-09
213.828	1.14245e-08	1e-21
213.827	1e-21	1e-21
213.825	2.02552e-08	1.92264e-09
213.824	1e-21	3.88115e-09
213.822	1.99641e-08	1e-21
213.821	5.44012e-09	1.40405e-09
213.819	5.95379e-09	1e-21
213.818	9.95687e-09	2.71349e-09
213.816	1.41673e-08	1.49109e-08
213.815	4.41263e-09	1e-21
213.813	2.0226e-08	1e-21
213.812	3.65951e-11	1.1921e-08
213.81	1e-21	1e-21
213.809	2.18308e-09	1.19127e-08
213.807	1e-21	1e-21
213.806	1.44073e-08	1e-21
213.804	1e-21	2.15443e-08
213.802	7.05783e-09	1e-21
213.801	1e-21	1.10368e-08
213.799	1e-21	1.42545e-08
213.798	2.78038e-08	6.78346e-09
213.796	1e-21	1e-21
213.795	1e-21	1e-21
213.793	1e-21	1.737e-08
213.792	1.56328e-08	1.91911e-08
213.79	1.50918e-08	7.12154e-09
213.789	1e-21	1e-21
213.787	1.16519e-08	2.26161e-09
213.786	1e-21	8.88012e-09
213.784	1.18519e-08	1e-21
213.783	5.40702e-09	1e-21
213.781	5.73283e-09	1.51207e-08
213.78	5.84663e-09	5.00931e-10
213.778	6.28624e-09	1e-21
213.777	1.31951e-08	1e-21
213.775	1e-21	3.38651e-09
213.774	1.1968e-08	8.40881e-10
213.772	1e-21	3.02946e-09
213.77	1e-21	1.49262e-08
213.769	8.5181e-09	1.95779e-09
213.767	1.24716e-09	8.94161e-09
213.766	4.40099e-09	1.075e-08
213.764	1.70546e-08	8.35484e-09
213.763	1e-21	1.53525e-08
213.761	1.35382e-08	4.59796e-09
213.76	1e-21	1e-21
213.758	1.48117e-08	3.50729e-09
213.757	1.52087e-08	1.79757e-09
213.755	1e-21	1.19127e-08
213.754	2.10264e-08	1.51852e-09
213.752	1.12741e-08	4.95457e-09
213.751	1e-21	1e-21
213.749	7.92359e-09	1e-21
213.748	1e-21	1.0355e-08
213.746	1e-21	1e-21
213.745	1.68641e-08	1.13128e-08
213.743	8.24893e-09	8.06643e-09
213.742	1e-21	1e-21
213.74	1.4628e-08	3.89745e-08
213.738	1e-21	4.17466e-09
213.737	1.82364e-08	1.66249e-09
213.735	8.33784e-10	1.45779e-08
213.734	2.41841e-08	1e-21
213.732	1.15415e-08	5.70229e-09
213.731	2.95896e-10	1e-21
213.729	1e-21	7.55782e-09
213.728	6.88851e-09	1e-21
213.726	2.74656e-08	9.15001e-09
213.725	1.38348e-08	1.1354e-08
213.723	1e-21	2.11141e-09
213.722	8.43939e-09	1e-21
213.72	1e-21	4.25989e-09
213.719	2.47584e-08	4.86933e-09
213.717	7.43788e-09	1.25235e-08
213.716	1e-21	2.29451e-08
213.714	2.17064e-09	1e-21
213.713	8.37171e-09	1e-21
213.711	1.4034e-08	1e-21
213.71	1.21786e-08	5.13158e-09
213.708	1.79045e-08	1e-21
213.706	4.21043e-09	2.06602e-08
213.705	6.21115e-09	1e-21
213.703	4.03309e-09	5.62157e-09
213.702	1e-21	1.593e-08
213.7	5.22584e-09	1.45846e-08
213.699	5.73811e-09	1e-21
213.697	1.50754e-08	2.78884e-09
213.696	1e-21	1.88734e-09
213.694	2.06179e-08	1e-21
213.693	1e-21	4.34386e-09
213.691	2.27925e-08	1e-21
213.69	1e-21	1.56391e-08
213.688	9.84826e-09	1e-21
213.687	1e-21	1e-21
213.685	1.19134e-08	1.41817e-08
213.684	6.16278e-09	8.91649e-10
213.682	1e-21	1e-21
213.681	1.36337e-08	1.09359e-08
213.679	1e-21	1e-21
213.678	1e-21	8.844e-09
213.676	3.8805e-08	1e-21
213.674	1.3396e-08	1.52974e-08
213.673	3.50124e-09	1e-21
213.671	1e-21	5.01125e-09
213.67	7.52419e-09	1.57971e-08
213.668	1e-21	1e-21
213.667	1e-21	1e-21
213.665	1.10265e-08	3.17066e-08
213.664	1e-21	1e-21
213.662	9.59471e-09	2.73257e-08
213.661	1e-21	1e-21
213.659	4.9233e-09	8.74615e-09
213.658	7.55481e-09	1.9284e-09
213.656	6.84915e-10	6.91783e-09
213.655	1e-21	6.94632e-09
213.653	1.99222e-08	2.3787e-08
213.652	1.03358e-08	1e-21
213.65	1e-21	1e-21
213.649	5.79026e-09	1e-21
213.647	6.98183e-09	1.23395e-08
213.646	3.68262e-09	1.50459e-08
213.644	3.92239e-09	3.58321e-09
213.643	1e-21	1.32929e-08
213.641	1e-21	1e-21
213.639	1e-21	1.58413e-08
213.638	1.79768e-08	7.71444e-09
213.636	1.75068e-09	1.98802e-08
213.635	1.30286e-09	2.05768e-08
213.633	5.77544e-10	1e-21
213.632	1e-21	1.22491e-08
213.63	1e-21	2.17515e-09
213.629	1.01532e-08	2.78789e-08
213.627	1e-21	1e-21
213.626	1.55789e-08	1e-21
213.624	1.10244e-08	1.31032e-09
213.623	6.3463e-09	2.29699e-09
213.621	1.09415e-09	9.16192e-09
213.62	7.65363e-09	4.0033e-09
213.618	1e-21	1.16887e-08
213.617	7.40915e-09	8.5561e-09
213.615	1.61907e-08	7.5759e-09
213.614	1e-21	7.82701e-09
213.612	1e-21	7.14202e-09
213.611	3.13886e-09	1e-21
213.609	1.38839e-08	2.54066e-08
213.608	1e-21	1e-21
213.606	1e-21	2.1047e-08
213.604	2.67458e-08	1e-21
213.603	1e-21	1e-21
213.601	2.16707e-08	1.65539e-08
213.6	1e-21	1.42874e-08
213.598	2.79257e-09	1e-21
213.597	1e-21	1.14785e-08
213.595	1e-21	1e-21
213.594	2.20222e-08	1e-21
213.592	1e-21	1e-21
213.591	1.62793e-08	6.72216e-09
213.589	7.50884e-09	1e-21
213.588	2.50534e-09	1e-21
213.586	1e-21	2.29001e-08
213.585	2.42713e-09	1.57412e-08
213.583	1e-21	1.31606e-08
213.582	5.41522e-09	2.58248e-09
213.58	1.28602e-08	1e-21
213.579	7.33943e-09	5.03358e-09
213.577	1e-21	1.68104e-08
213.576	1e-21	1e-21
213.574	1e-21	1.57626e-08
213.573	9.61347e-09	5.87729e-09
213.571	1.42267e-08	1e-21
213.569	6.82743e-09	1.57145e-08
213.568	1e-21	1e-21
213.566	3.22592e-08	1.08585e-08
213.565	1e-21	5.37923e-10
213.563	9.08148e-09	3.27605e-08
213.562	1.20871e-08	1.73209e-09
213.56	7.28658e-09	9.16216e-10
213.559	1.40743e-08	1.08465e-08
213.557	4.0462e-09	5.44947e-09
213.556	2.24086e-08	2.09197e-09
213.554	1.50136e-08	4.96597e-09
213.553	1.12739e-08	1.95847e-09
213.551	8.70433e-09	1e-21
213.55	1.12434e-08	2.32914e-08
213.548	1e-21	1.62487e-08
213.547	1.02659e-08	1e-21
213.545	1e-21	1.24242e-08
213.544	1.21153e-08	1e-21
213.542	1e-21	1e-21
213.541	1.10866e-08	3.82027e-08
213.539	5.14515e-09	1e-21
213.538	1e-21	8.82119e-09
213.536	1e-21	1e-21
213.534	1e-21	1e-21
213.533	2.69867e-08	1.2207e-08
213.531	1e-21	1e-21
213.53	1e-21	1e-21
213.528	2.52138e-09	7.70779e-09
213.527	1e-21	1.72546e-08
213.525	1e-21	1e-21
213.524	2.91598e-08	2.13752e-09
213.522	5.37568e-09	2.5244e-08
213.521	1.71124e-08	1e-21
213.519	1.495e-08	7.4007e-09
213.518	1e-21	9.02227e-09
213.516	3.10381e-08	1e-21
213.515	2.92329e-09	2.19565e-08
213.513	9.23471e-09	9.85934e-10
213.512	1.05142e-08	1e-21
213.51	1.4636e-08	2.32092e-09
213.509	6.76093e-09	3.97153e-09
213.507	3.8965e-08	1e-21
213.506	1e-21	5.00061e-09
213.504	8.48404e-09	7.42629e-09
213.503	1e-21	1e-21
213.501	1.07787e-08	7.29883e-09
213.5	1e-21	1.24933e-08
213.498	1.31719e-08	1.11306e-08
213.496	7.75897e-09	1e-21
213.495	1e-21	2.82395e-08
213.493	1.27236e-08	3.98006e-09
213.492	1.73718e-08	1.68782e-08
213.49	1.88995e-08	6.99977e-09
213.489	5.89846e-09	6.14838e-09
213.487	1.10346e-08	1e-21
213.486	1.45691e-08	9.633e-09
213.484	1e-21	1e-21
213.483	1e-21	1.85241e-09
213.481	7.71632e-09	1.60419e-08
213.48	1.45523e-08	7.29046e-09
213.478	1e-21	1.9616e-08
213.477	1e-21	1e-21
213.475	1.65129e-09	1e-21
213.474	1e-21	5.36196e-09
213.472	1.06654e-08	1.67005e-08
213.471	1e-21	1.10051e-08
213.469	1.4259e-08	5.3449e-09
213.468	2.22889e-09	1e-21
213.466	9.55886e-09	1e-21
213.465	1e-21	1.67925e-08
213.463	1.00346e-08	5.36713e-11
213.461	1.2135e-08	1e-21
213.46	1.49288e-08	1.31803e-08
213.458	1e-21	6.51355e-09
213.457	1e-21	7.61674e-09
213.455	1.63765e-08	1e-21
213.454	6.50502e-09	3.14689e-08
213.452	1e-21	1e-21
213.451	1.11222e-08	1e-21
213.449	1e-21	2.27467e-08
213.448	1e-21	6.84705e-09
213.446	7.89545e-09	4.83309e-09
213.445	2.16051e-08	2.1787e-09
213.443	1e-21	7.49453e-09
213.442	1.36404e-08	1e-21
213.44	1e-21	2.84278e-08
213.439	6.80558e-09	1e-21
213.437	6.82064e-09	1e-21
213.436	1.46946e-08	1.05762e-09
213.434	6.14675e-09	1e-21
213.433	2.11868e-08	1e-21
213.431	1.199e-08	1.15549e-08
213.43	1e-21	1e-21
213.428	2.29428e-08	1e-21
213.427	1e-21	1.78417e-08
213.425	9.039e-09	1.22851e-08
213.424	2.1996e-08	1.5095e-08
213.422	4.90804e-09	1.65802e-08
213.42	1e-21	1e-21
213.419	1.34145e-08	1.27748e-08
213.417	1e-21	1.6494e-08
213.416	2.47151e-09	5.54192e-09
213.414	8.07459e-09	1e-21
213.413	1.54308e-08	1e-21
213.411	1.52334e-09	1e-21
213.41	7.50798e-09	1e-21
213.408	7.72485e-09	1e-21
213.407	1.21345e-08	1e-21
213.405	1e-21	2.86e-09
213.404	5.67578e-09	2.55121e-08
213.402	1e-21	2.48963e-08
213.401	2.21238e-08	1e-21
213.399	8.51816e-09	3.20569e-10
213.398	4.32045e-09	1.51213e-08
213.396	1.51974e-08	1.22374e-08
213.395	2.53844e-09	4.32045e-09
213.393	1.02006e-09	5.18283e-09
213.392	2.30813e-09	1e-21
213.39	1.19923e-08	1.2762e-08
213.389	1.19706e-08	1e-21
213.387	2.30964e-08	3.2038e-09
213.386	1e-21	1e-21
213.384	1e-21	1e-21
213.382	2.61374e-09	1.08126e-08
213.381	1.03778e-08	1e-21
213.379	1e-21	2.89993e-08
213.378	6.21958e-09	1e-21
213.376	2.16974e-08	1.94369e-08
213.375	4.82131e-09	1e-21
213.373	1e-21	6.69114e-09
213.372	1.06763e-08	1e-21
213.37	1e-21	1.1492e-08
213.369	1.93668e-08	1.39049e-08
213.367	6.38413e-09	1e-21
213.366	1e-21	3.2321e-09
213.364	2.25761e-08	1e-21
213.363	5.20727e-09	2.25399e-09
213.361	6.70314e-10	6.81211e-09
213.36	1.66439e-08	4.30371e-09
213.358	1.12308e-08	1.90872e-08
213.357	1e-21	8.09362e-09
213.355	4.3298e-09	1.33378e-08
213.354	1e-21	1.42098e-09
213.352	1.15078e-08	2.07563e-09
213.351	8.11035e-09	1e-21
213.349	1e-21	9.0641e-09
213.348	2.69762e-08	1e-21
213.346	1.29283e-08	3.3256e-08
213.345	4.40411e-09	1e-21
213.343	1e-21	8.9888e-09
213.341	2.65573e-08	1e-21
213.34	1.73339e-08	1e-21
213.338	1e-21	6.44679e-09
213.337	1e-21	1e-21
213.335	7.41946e-09	1e-21
213.334	3.1248e-09	1.42126e-08
213.332	1e-21	1e-21
213.331	1.48904e-08	2.63108e-09
213.329	4.97925e-09	2.30866e-09
213.328	1e-21	9.91974e-09
213.326	2.37416e-08	1e-21
213.325	1e-21	1e-21
213.323	2.70967e-09	6.19274e-10
213.322	1e-21	4.02019e-09
213.32	6.02348e-10	1e-21
213.319	3.06693e-09	1.18078e-08
213.317	6.79818e-09	1e-21
213.316	1e-21	1e-21
213.314	7.34582e-09	1.4319e-08
213.313	2.48939e-09	5.63654e-09
213.311	1e-21	2.15026e-08
213.31	1.74802e-08	1e-21
213.308	8.9744e-09	3.60639e-09
213.307	1.29684e-08	1.31135e-08
213.305	2.79072e-09	1e-21
213.304	1.05703e-08	1.76025e-08
213.302	1e-21	7.64536e-09
213.301	5.85942e-09	1.261e-08
213.299	1e-21	1.28439e-09
213.297	7.64482e-09	4.27304e-09
213.296	1.44536e-08	1.16406e-08
213.294	1.31934e-09	1e-21
213.293	2.06907e-08	1e-21
213.291	6.39001e-09	1e-21
213.29	1e-21	6.86852e-09
213.288	4.3584e-09	1.08459e-08
213.287	1.12889e-08	1.42778e-08
213.285	6.75706e-09	5.03276e-09
213.284	1e-21	1e-21
213.282	6.50952e-09	2.07137e-08
213.281	1e-21	1.1469e-08
213.279	6.39752e-10	1e-21
213.278	2.93249e-08	2.89084e-09
213.276	1e-21	1e-21
213.275	1.34018e-08	9.66481e-10
213.273	1e-21	1.6919e-08
213.272	9.36554e-09	1e-21
213.27	4.30818e-09	1.71701e-08
213.269	2.10088e-08	3.07868e-09
213.267	1e-21	1e-21
213.266	1.99671e-08	1.80546e-08
213.264	1.7505e-08	8.30205e-09
213.263	1.35635e-08	1e-21
213.261	1.36446e-08	1e-21
213.26	1.08142e-08	1.557e-08
213.258	1e-21	1e-21
213.257	3.217e-08	1e-21
213.255	1e-21	1e-21
213.253	1.92287e-08	1.4506e-08
213.252	1e-21	1e-21
213.25	1.09021e-08	1.36606e-08
213.249	1e-21	3.30357e-09
213.247	3.76924e-08	3.54056e-09
213.246	1e-21	1.3564e-08
213.244	1e-21	5.15464e-09
213.243	1e-21	1.02977e-09
213.241	2.87662e-08	1.73728e-09
213.24	1e-21	7.11032e-09
213.238	1.7943e-08	3.01475e-08
213.237	3.30357e-09	6.49478e-09
213.235	1.694e-08	1e-21
213.234	5.54022e-09	1e-21
213.232	6.20305e-09	1e-21
213.231	2.04651e-09	1e-21
213.229	2.55033e-09	1e-21
213.228	1e-21	1.19231e-09
213.226	1.61391e-08	1.32153e-08
213.225	1e-21	1e-21
213.223	4.1086e-09	1e-21
213.222	1e-21	9.03785e-11
213.22	1.41536e-08	1e-21
213.219	1.90112e-08	1.18041e-08
213.217	2.63193e-10	1.64658e-08
213.216	1e-21	1e-21
213.214	2.91895e-09	1e-21
213.213	1e-21	9.53128e-10
213.211	1.84514e-08	8.99285e-09
213.209	1.13403e-08	1e-21
213.208	1.50584e-08	1e-21
213.206	1e-21	1e-21
213.205	1e-21	2.20093e-08
213.203	1.38352e-08	6.06682e-10
213.202	1e-21	1.62795e-09
213.2	1.71947e-08	7.70267e-09
213.199	1e-21	9.89218e-11
213.197	1.80491e-08	9.41032e-09
213.196	1.74308e-08	1.12292e-08
213.194	6.58843e-09	1e-21
213.193	2.23444e-09	1.75076e-08
213.191	1.63318e-08	1.76282e-09
213.19	1e-21	1e-21
213.188	1e-21	2.92168e-08
213.187	1e-21	1e-21
213.185	2.7357e-08	7.88698e-09
213.184	1.99251e-08	1e-21
213.182	1.08695e-08	1e-21
213.181	6.31754e-09	8.45306e-09
213.179	6.70194e-09	1e-21
213.178	1e-21	1e-21
213.176	1e-21	1e-21
213.175	1e-21	8.74349e-09
213.173	1.31985e-08	4.15049e-09
213.172	1e-21	1.32879e-08
213.17	1.23739e-08	3.54137e-09
213.169	1.86335e-09	1e-21
213.167	1e-21	2.17189e-08
213.166	7.99589e-09	1e-21
213.164	1e-21	9.14497e-09
213.162	2.30676e-08	1.851e-08
213.161	5.99295e-09	1e-21
213.159	5.81549e-10	9.90604e-09
213.158	1e-21	8.88017e-09
213.156	5.42391e-09	2.54814e-10
213.155	1.02127e-08	1.21005e-08
213.153	1e-21	1e-21
213.152	5.48897e-09	2.44694e-08
213.15	1e-21	5.03853e-09
213.149	1e-21	5.70252e-09
213.147	1.28102e-08	9.62735e-09
213.146	1e-21	4.68493e-09
213.144	1e-21	7.66543e-09
213.143	1e-21	9.20856e-09
213.141	2.15687e-08	1e-21
213.14	1e-21	1e-21
213.138	1.83832e-08	1.27553e-08
213.137	2.97691e-09	1.50465e-08
213.135	1.32592e-08	3.08793e-09
213.134	3.41246e-09	2.54137e-09
213.132	3.63643e-10	1.90731e-08
213.131	1.46696e-08	1e-21
213.129	2.89151e-09	3.60888e-09
213.128	1e-21	1e-21
213.126	1.71535e-08	1.7794e-08
213.125	3.46889e-10	1e-21
213.123	1e-21	1e-21
213.122	3.94014e-09	1e-21
213.12	1e-21	7.99849e-09
213.119	4.64371e-09	1e-21
213.117	6.81995e-09	1.7509e-08
213.116	4.53975e-09	2.26808e-09
213.114	5.07925e-09	1e-21
213.112	1e-21	4.91551e-09
213.111	1.03719e-08	5.23804e-09
213.109	9.21693e-09	1.67217e-08
213.108	1.91177e-08	1e-21
213.106	1e-21	8.639e-09
213.105	1e-21	4.30867e-09
213.103	3.6642e-08	1e-21
213.102	3.48034e-12	8.19508e-09
213.1	1.08765e-08	1e-21
213.099	8.26208e-09	1e-21
213.097	1e-21	4.52163e-09
213.096	2.27806e-08	1.00355e-08
213.094	3.61896e-08	1e-21
213.093	2.40618e-08	9.32987e-10
213.091	1.0522e-07	1e-21
213.09	1.33684e-07	1e-21
213.088	1.76847e-07	1.75679e-08
213.087	1.92185e-07	6.00759e-09
213.085	1.50208e-07	1e-21
213.084	7.9916e-08	7.42279e-09
213.082	2.90005e-08	1e-21
213.081	2.52522e-08	1e-21
213.079	1e-21	5.63076e-09
213.078	7.73196e-09	5.7682e-09
213.076	5.81499e-09	1e-21
213.075	1.43063e-08	1e-21
213.073	1e-21	1.18107e-08
213.072	1.07435e-08	1.42433e-08
213.07	1.61091e-09	1e-21
213.069	1.54383e-08	2.40362e-09
213.067	9.79511e-09	9.23922e-09
213.066	9.35613e-10	7.90273e-09
213.064	1e-21	1.75363e-09
213.063	2.40825e-08	1e-21
213.061	1e-21	6.18487e-09
213.059	2.27e-10	4.37749e-09
213.058	9.71948e-09	7.68415e-09
213.056	1.12181e-08	1e-21
213.055	1e-21	3.05377e-09
213.053	1.52867e-08	4.31804e-09
213.052	2.23444e-09	1e-21
213.05	9.56254e-09	2.66365e-08
213.049	1.9609e-08	2.4907e-09
213.047	1e-21	5.80929e-09
213.046	1e-21	1.22913e-08
213.044	2.1707e-08	1.32099e-08
213.043	1.19666e-08	1e-21
213.041	4.84179e-09	3.2935e-09
213.04	1e-21	1e-21
213.038	1e-21	3.29601e-08
213.037	5.53422e-09	1.72935e-08
213.035	1e-21	1e-21
213.034	1e-21	2.10065e-10
213.032	3.57343e-08	1e-21
213.031	1e-21	3.4498e-09
213.029	1e-21	9.20028e-09
213.028	1e-21	1e-21
213.026	4.62941e-09	2.66661e-08
213.025	1.44433e-08	5.48761e-09
213.023	5.41707e-09	1.40715e-09
213.022	4.14372e-10	1e-21
213.02	3.48478e-09	2.08326e-08
213.019	4.104e-09	1.12714e-09
213.017	2.26835e-08	1e-21
213.016	1e-21	5.06732e-10
213.014	1e-21	7.40236e-09
213.013	1.71642e-08	1e-21
213.011	5.29004e-09	1e-21
213.01	1.92739e-08	5.80894e-09
213.008	1e-21	5.1544e-09
213.007	2.04652e-08	1.36256e-09
213.005	1e-21	8.2509e-09
213.003	7.91649e-09	1e-21
213.002	2.49452e-08	5.17269e-09
213	1e-21	1e-21
212.999	7.44658e-09	1e-21
212.997	2.87973e-09	1e-21
212.996	1e-21	3.99028e-09
212.994	6.59448e-09	2.93174e-09
212.993	1e-21	1.90394e-08
212.991	1.34764e-08	1e-21
212.99	2.99165e-09	9.82358e-09
212.988	1e-21	1.06961e-08
212.987	2.98399e-08	1.13202e-08
212.985	1e-21	1e-21
212.984	1e-21	1e-21
212.982	2.80402e-09	1e-21
212.981	1.5387e-08	1e-21
212.979	1.56045e-08	2.31664e-09
212.978	1e-21	1e-21
212.976	2.92453e-09	3.22999e-08
212.975	6.05096e-09	1e-21
212.973	2.55366e-08	6.08439e-09
212.972	1e-21	2.15447e-09
212.97	5.73163e-09	1e-21
212.969	2.63403e-09	1e-21
212.967	8.51368e-09	1e-21
212.966	1.89541e-08	1e-21
212.964	1.51577e-08	1.40415e-08
212.963	1.53804e-08	3.30277e-09
212.961	2.59939e-09	1.01771e-08
212.96	9.19809e-09	1e-21
212.958	1e-21	1.81118e-08
212.957	6.26794e-09	1e-21
212.955	5.68386e-09	8.02827e-09
212.954	1e-21	1.11772e-08
212.952	1.51658e-08	2.28961e-09
212.951	1e-21	1e-21
212.949	1.47105e-08	1.01172e-08
212.947	1.22493e-08	1e-21
212.946	3.14147e-09	1e-21
212.944	1.32021e-08	1.84984e-08
212.943	1e-21	8.0023e-09
212.941	1.59258e-08	1e-21
212.94	5.56878e-09	1.64387e-08
212.938	1e-21	1e-21
212.937	1.81296e-08	2.51942e-08
212.935	1.05733e-08	5.66876e-10
212.934	1e-21	1.52574e-08
212.932	1e-21	1.52149e-08
212.931	2.30323e-09	1.09817e-08
212.929	8.39732e-09	3.03974e-09
212.928	3.73535e-09	1e-21
212.926	1e-21	7.14414e-09
212.925	2.05435e-08	1e-21
212.923	1.68623e-08	1.42523e-08
212.922	1e-21	3.96582e-09
212.92	1.0791e-10	1.80436e-08
212.919	5.68199e-09	1e-21
212.917	1.64224e-08	8.33377e-09
212.916	2.14298e-09	9.45871e-09
212.914	1.48938e-08	3.09113e-08
212.913	1.11815e-08	1e-21
212.911	1.29485e-08	4.98853e-09
212.91	6.60738e-09	1.03594e-08
212.908	1.97781e-09	7.34071e-10
212.907	1e-21	5.58727e-10
212.905	2.06425e-08	1e-21
212.904	3.09092e-09	1e-21
212.902	1e-21	1e-21
212.901	2.56367e-08	1.86458e-08
212.899	2.5343e-08	1e-21
212.898	1.78696e-09	1e-21
212.896	1e-21	1.17047e-08
212.895	1.71429e-08	1e-21
212.893	1e-21	2.38532e-08
212.892	1.96904e-08	4.89418e-09
212.89	7.10151e-10	1e-21
212.889	1.83609e-08	1e-21
212.887	1e-21	1.57687e-08
212.885	5.83962e-10	1e-21
212.884	4.74598e-10	1.3674e-08
212.882	1.3345e-09	1.07183e-08
212.881	4.46217e-09	1e-21
212.879	3.0481e-08	1e-21
212.878	1e-21	1e-21
212.876	1.17734e-08	7.92205e-09
212.875	1e-21	6.52325e-09
212.873	2.20407e-08	1.48032e-09
212.872	1e-21	2.55871e-10
212.87	6.50676e-09	4.18224e-09
212.869	1.19726e-09	2.65267e-08
212.867	1.26538e-09	1.54921e-10
212.866	1e-21	1e-21
212.864	8.03752e-09	2.51235e-08
212.863	1e-21	4.93707e-09
212.861	6.23833e-11	2.47786e-08
212.86	1e-21	1e-21
212.858	1e-21	1e-21
212.857	2.05482e-08	1e-21
212.855	3.30642e-09	1e-21
212.854	1.27255e-08	1e-21
212.852	2.1321e-08	1e-21
212.851	1.1801e-09	1e-21
212.849	8.18053e-09	1.3186e-08
212.848	1e-21	1e-21
212.846	1.11333e-08	1e-21
212.845	1e-21	1e-21
212.843	1e-21	1.31372e-08
212.842	1e-21	1.57266e-08
212.84	1.22108e-08	8.21782e-11
212.839	1.6103e-09	1e-21
212.837	1e-21	1e-21
212.836	1e-21	1e-21
212.834	1e-21	1e-21
212.833	4.57776e-10	8.44974e-09
212.831	1e-21	1e-21
212.83	1.89318e-08	1e-21
212.828	1e-21	3.09289e-09
212.827	3.8563e-09	1e-21
212.825	8.94679e-09	7.31797e-09
212.824	1.33711e-08	1e-21
212.822	1.3729e-08	2.00354e-09
212.821	9.20687e-09	3.08777e-08
212.819	6.58395e-09	1e-21
212.817	1e-21	1e-21
212.816	2.21007e-08	8.03752e-09
212.814	1.53845e-08	1e-21
212.813	1e-21	4.55471e-09
212.811	2.27803e-09	6.25801e-09
212.81	1e-21	4.98375e-09
212.808	1.12416e-08	8.40239e-09
212.807	1.63996e-08	4.43693e-09
212.805	1e-21	1.04286e-09
212.804	1.08031e-09	1e-21
212.802	2.27355e-08	1.88413e-08
212.801	1.07612e-08	9.72334e-09
212.799	6.78404e-09	1e-21
212.798	1.32659e-08	1e-21
212.796	1.77372e-08	1e-21
212.795	1.2949e-08	1.27737e-09
212.793	1e-21	1.21079e-08
212.792	1.09146e-08	1.7449e-09
212.79	6.22562e-10	1.07098e-08
212.789	6.19797e-09	1e-21
212.787	1e-21	1.12427e-08
212.786	1.28112e-08	7.68381e-10
212.784	1.62712e-09	1e-21
212.783	1e-21	8.98567e-09
212.781	2.16407e-08	1e-21
212.78	1e-21	2.38954e-09
212.778	2.97934e-10	4.7482e-09
212.777	1.19535e-08	1.33002e-08
212.775	1e-21	1e-21
212.774	9.76622e-09	1e-21
212.772	6.93563e-09	1e-21
212.771	1.5735e-08	1.21933e-08
212.769	1e-21	1.42147e-08
212.768	2.6949e-09	1e-21
212.766	1e-21	5.35613e-09
212.765	1e-21	1.22999e-08
212.763	1.73316e-08	1.0015e-08
212.762	1.1404e-08	2.49666e-09
212.76	9.19153e-09	1e-21
212.759	1.63071e-08	1e-21
212.757	3.11863e-09	1.28713e-08
212.756	2.09823e-09	3.0825e-09
212.754	1.07183e-08	1.32744e-08
212.753	1e-21	2.72917e-09
212.751	3.04451e-08	5.66746e-09
212.75	1e-21	1.92201e-09
212.748	1e-21	1.19219e-08
212.747	3.27378e-09	3.73899e-10
212.745	2.62883e-09	1e-21
212.743	7.54637e-09	1e-21
212.742	3.47028e-09	2.24871e-08
212.74	1e-21	1e-21
212.739	6.69459e-09	1.74592e-08
212.737	1.64214e-08	1e-21
212.736	1.94708e-08	7.02283e-09
212.734	4.4931e-09	1e-21
212.733	4.62414e-09	1e-21
212.731	1e-21	1e-21
212.73	1.65072e-08	1.27313e-08
212.728	1e-21	1e-21
212.727	2.21503e-08	1e-21
212.725	4.10326e-09	1e-21
212.724	2.59719e-09	1.39789e-08
212.722	1.72781e-08	7.79052e-09
212.721	1e-21	1e-21
212.719	1.31025e-08	2.86261e-08
212.718	1.91633e-08	2.79356e-08
212.716	1e-21	1e-21
212.715	4.79467e-09	1e-21
212.713	5.40523e-09	1.28917e-08
212.712	4.12152e-10	1.19735e-08
212.71	1.71389e-08	1e-21
212.709	2.30588e-09	1.61542e-08
212.707	1e-21	1e-21
212.706	1.07135e-08	1e-21
212.704	1.73773e-08	1e-21
212.703	1e-21	7.70989e-09
212.701	1e-21	1.05933e-08
212.7	1e-21	1.63933e-08
212.698	1.44576e-08	1e-21
212.697	1e-21	1.11967e-08
212.695	8.94449e-09	3.9552e-09
212.694	4.80531e-09	1.26146e-08
212.692	1e-21	4.4543e-09
212.691	8.6636e-09	7.52262e-10
212.689	4.02483e-09	1e-21
212.688	2.89962e-09	1.62838e-09
212.686	1.00873e-08	1.40382e-08
212.685	5.30464e-09	1e-21
212.683	1.88653e-08	1.62117e-08
212.682	1.08645e-08	4.78179e-09
212.68	1e-21	1e-21
212.679	1e-21	1e-21
212.677	9.96322e-09	6.97194e-09
212.676	1e-21	1e-21
212.674	1.77299e-09	2.28666e-08
212.673	3.42416e-08	3.39924e-09
212.671	1e-21	1e-21
212.67	1.16427e-08	1e-21
212.668	7.7562e-09	2.55444e-08
212.667	7.73207e-09	9.69581e-09
212.665	1.32989e-08	2.38535e-09
212.664	1.83515e-08	1e-21
212.662	1e-21	1e-21
212.66	7.75108e-09	4.40507e-10
212.659	1.15056e-08	1.4342e-08
212.657	6.62952e-09	3.41767e-09
212.656	1.1136e-08	1e-21
212.654	5.57576e-09	1.35231e-09
212.653	1e-21	1e-21
212.651	1e-21	1e-21
212.65	3.6752e-09	1e-21
212.648	7.30392e-09	1.2176e-08
212.647	1e-21	1.48185e-08
212.645	1.0915e-08	6.84846e-09
212.644	1.70676e-09	4.57364e-09
212.642	9.76489e-10	1e-21
212.641	1.55268e-08	1.10916e-08
212.639	1e-21	1e-21
212.638	1.04592e-08	4.26165e-09
212.636	5.64483e-09	6.41191e-10
212.635	1e-21	1e-21
212.633	7.96127e-10	1e-21
212.632	5.51086e-09	1e-21
212.63	1.49334e-08	1e-21
212.629	4.56262e-09	1.77539e-08
212.627	1e-21	1e-21
212.626	2.61058e-09	1e-21
212.624	1e-21	1e-21
212.623	2.8329e-08	1e-21
212.621	3.65623e-09	1.52196e-09
212.62	1e-21	3.4111e-09
212.618	1.48928e-08	2.02811e-09
212.617	1e-21	2.85202e-09
212.615	1.14877e-08	7.01698e-10
212.614	1e-21	1e-21
212.612	1e-21	1e-21
212.611	1e-21	1e-21
212.609	8.22847e-09	1.08942e-08
212.608	1e-21	1e-21
212.606	3.83427e-09	1.6463e-08
212.605	1.34433e-08	1.00529e-08
212.603	1e-21	7.12849e-09
212.602	2.65077e-10	1e-21
212.6	1e-21	1.70653e-08
212.599	1e-21	4.81306e-09
212.597	8.3951e-10	1e-21
212.596	8.02786e-09	1e-21
212.594	1.87859e-08	9.22768e-09
212.593	1.15949e-09	1e-21
212.591	1e-21	1.89666e-08
212.59	2.62766e-09	1.29873e-08
212.588	1e-21	1.36474e-08
212.587	2.50835e-08	1e-21
212.585	1e-21	1e-21
212.584	8.63605e-09	1.08046e-08
212.582	1.61403e-08	3.58196e-09
212.581	1e-21	1.80072e-08
212.579	2.12717e-08	1e-21
212.578	7.34527e-09	1e-21
212.576	6.91566e-09	2.13032e-09
212.575	1e-21	1e-21
212.573	1.61742e-08	1e-21
212.572	8.46014e-09	1.29585e-08
212.57	1.05034e-08	1e-21
212.569	1e-21	1e-21
212.567	1e-21	1.17339e-08
212.565	1.1912e-08	4.62005e-09
212.564	2.80234e-09	1e-21
212.562	1e-21	1e-21
212.561	1e-21	1.76294e-08
212.559	1.92084e-08	2.00272e-08
212.558	5.81487e-09	1e-21
212.556	1.20329e-08	7.55038e-09
212.555	6.72723e-09	1e-21
212.553	2.98965e-10	1e-21
212.552	2.27969e-08	1.93196e-08
212.55	1e-21	1e-21
212.549	1e-21	1e-21
212.547	1.14673e-08	2.04491e-09
212.546	2.0473e-08	7.7361e-09
212.544	7.44163e-09	1.52828e-08
212.543	1e-21	7.73788e-09
212.541	1.97201e-08	4.97251e-09
212.54	1e-21	1e-21
212.538	3.72417e-09	5.73206e-10
212.537	2.54273e-08	1e-21
212.535	2.32949e-09	1.18446e-09
212.534	5.41695e-11	1e-21
212.532	7.6844e-09	8.44201e-09
212.531	1e-21	1e-21
212.529	1.39524e-08	7.46768e-09
212.528	2.5118e-08	1.41585e-08
212.526	1.99621e-09	2.68014e-09
212.525	2.35426e-08	1.87989e-08
212.523	1.38342e-08	1e-21
212.522	1e-21	1.09843e-08
212.52	3.20883e-08	1e-21
212.519	1e-21	1e-21
212.517	2.16833e-08	4.0405e-09
212.516	1e-21	1.67365e-08
212.514	1.77029e-09	1e-21
212.513	1.654e-08	1.77477e-08
212.511	1e-21	1e-21
212.51	1e-21	1.08809e-08
212.508	9.15852e-09	3.66045e-09
212.507	1e-21	1e-21
212.505	1e-21	1e-21
212.504	1.48507e-08	1.79081e-08
212.502	1e-21	8.57313e-09
212.501	1e-21	1e-21
212.499	1.14519e-08	5.61217e-09
212.498	7.93574e-09	1.72365e-08
212.496	1.50369e-09	1e-21
212.495	1e-21	1e-21
212.493	2.50004e-08	1e-21
212.492	9.47319e-09	2.11223e-08
212.49	1.46732e-08	1e-21
212.489	5.22458e-09	2.60617e-09
212.487	1e-21	1e-21
212.486	1.6103e-08	2.21858e-09
212.484	1e-21	1e-21
212.483	2.31055e-08	2.01598e-08
212.481	1.13654e-08	1e-21
212.48	3.14019e-09	1e-21
212.478	3.74663e-09	1e-21
212.477	1e-21	1e-21
212.475	1.35311e-08	4.92111e-09
212.474	1.422e-08	2.63071e-08
212.472	1e-21	1e-21
212.471	1e-21	1.94373e-08
212.469	2.00525e-08	1e-21
212.468	1e-21	1e-21
212.466	2.12327e-08	1.59172e-08
212.465	1.84741e-08	3.16139e-10
212.463	2.08987e-09	9.16291e-09
212.462	1.20334e-09	1e-21
212.46	4.95871e-09	1e-21
212.459	4.84617e-09	1.42357e-08
212.457	1e-21	1e-21
212.456	1e-21	1e-21
212.454	9.5198e-09	9.06344e-09
212.453	1.07678e-08	1e-21
212.451	1e-21	1e-21
212.45	3.31233e-09	1.92643e-08
212.448	1e-21	1e-21
212.446	2.51296e-08	1e-21
212.445	1e-21	2.44597e-09
212.443	4.80475e-09	1e-21
212.442	2.42506e-08	1.58499e-08
212.44	7.02989e-10	2.71078e-09
212.439	1e-21	8.20328e-09
212.437	1e-21	1.9036e-08
212.436	1e-21	1e-21
212.434	2.45953e-08	1e-21
212.433	1.19735e-08	9.31912e-09
212.431	1e-21	6.57277e-09
212.43	1e-21	1e-21
212.428	1.66144e-08	1e-21
212.427	1e-21	2.3772e-10
212.425	1e-21	1.19397e-08
212.424	2.19407e-08	1e-21
212.422	1e-21	8.66821e-09
212.421	1e-21	1.72558e-08
212.419	4.52711e-09	1e-21
212.418	1e-21	4.95352e-09
212.416	6.69167e-09	1e-21
212.415	6.1691e-09	1.49799e-08
212.413	9.44705e-10	1e-21
212.412	1.83832e-09	7.44419e-09
212.41	1e-21	1e-21
212.409	2.16745e-08	1.44198e-08
212.407	1e-21	2.19477e-09
212.406	1e-21	6.62402e-09
212.404	1.58247e-08	2.40167e-09
212.403	1e-21	7.95996e-09
212.401	1.32434e-09	8.13658e-09
212.4	1.1387e-08	1e-21
212.398	1.68976e-08	1e-21
212.397	1.94717e-10	1e-21
212.395	1e-21	1.17422e-08
212.394	7.00695e-09	1.89154e-08
212.392	1.81782e-08	1e-21
212.391	1e-21	1.45522e-08
212.389	4.40975e-09	1.04144e-08
212.388	4.79944e-09	1e-21
212.386	8.06328e-09	1e-21
212.385	1.76737e-08	1e-21
212.383	1e-21	8.84571e-09
212.382	8.59558e-09	1.32675e-08
212.38	1e-21	1e-21
212.379	1.52617e-09	7.6484e-10
212.377	1e-21	1.07452e-09
212.376	1e-21	1.1728e-08
212.374	1e-21	1e-21
212.373	1.30476e-08	1e-21
212.371	2.36205e-08	6.57732e-09
212.37	1e-21	8.31891e-09
212.368	6.37894e-09	1.18214e-08
212.367	1e-21	1e-21
212.365	1e-21	2.91127e-10
212.364	2.6145e-08	1e-21
212.362	1.64689e-08	1e-21
212.361	1.69313e-08	1.59823e-08
212.359	1e-21	8.24245e-10
212.358	3.65426e-09	2.10895e-08
212.356	1.61812e-08	1e-21
212.355	6.53569e-09	1.22986e-08
212.353	1e-21	1.19337e-08
212.352	1e-21	1.06508e-08
212.35	8.30424e-09	3.30055e-09
212.349	1.90728e-09	1e-21
212.347	6.72548e-09	1e-21
212.346	1.73529e-08	1.01339e-08
212.344	1.3684e-09	1.38566e-09
212.343	1.19111e-08	2.23377e-08
212.341	1e-21	1e-21
212.34	1.34514e-08	1e-21
212.338	1.92305e-08	1e-21
212.337	1.15387e-08	2.85496e-08
212.335	1.69611e-08	1e-21
212.334	1.19562e-08	1e-21
212.332	1e-21	1.21227e-08
212.331	1.16887e-08	1e-21
212.329	1e-21	7.97576e-09
212.328	3.27542e-09	1e-21
212.326	2.21989e-08	3.81279e-09
212.325	1e-21	7.64347e-09
212.323	1.16176e-08	1.17699e-08
212.322	1.94892e-10	2.65474e-09
212.32	1.82542e-08	1e-21
212.319	2.83599e-09	1.08456e-08
212.317	7.98008e-09	1e-21
212.316	1e-21	5.64971e-09
212.314	3.7854e-09	1e-21
212.313	5.15873e-09	3.25188e-10
212.311	4.63125e-09	2.47349e-09
212.31	5.42115e-09	2.25036e-08
212.308	2.80386e-08	1e-21
212.307	1e-21	1.6849e-08
212.305	2.60103e-08	1.8976e-08
212.304	1e-21	1e-21
212.302	1e-21	2.52463e-08
212.301	1.21489e-08	1e-21
212.299	2.98321e-09	1e-21
212.298	1.71588e-08	1.4474e-08
212.296	1e-21	1.32437e-09
212.295	1e-21	1e-21
212.293	1.44313e-08	2.64883e-08
212.292	7.15315e-09	1e-21
212.29	5.10912e-09	1.27718e-08
212.289	2.45487e-08	5.23662e-09
212.287	1e-21	6.27259e-09
212.286	1.39995e-08	1e-21
212.284	1.28164e-08	1.4122e-09
212.283	1.28903e-08	1e-21
212.281	1e-21	4.59778e-09
212.28	1.47107e-08	1.73925e-09
212.278	1e-21	7.29128e-09
212.277	1.08413e-08	1.13408e-08
212.275	1e-21	7.22222e-09
212.274	1e-21	1e-21
212.272	1.1979e-08	1e-21
212.271	6.62654e-09	1e-21
212.269	1e-21	8.70759e-09
212.267	2.09574e-08	9.84666e-09
212.266	1.80636e-08	3.99994e-09
212.264	3.18196e-09	1e-21
212.263	1e-21	1.43551e-08
212.261	9.38047e-09	9.27688e-09
212.26	1e-21	3.26407e-09
212.258	1.13514e-08	1e-21
212.257	1e-21	1e-21
212.255	1.1006e-08	1.74928e-09
212.254	1.58503e-08	2.12923e-09
212.252	1e-21	7.32069e-09
212.251	5.89409e-09	7.73335e-09
212.249	1.49766e-08	1e-21
212.248	1e-21	1e-21
212.246	1.2021e-08	2.11844e-08
212.245	1.11893e-09	8.63139e-09
212.243	2.09472e-08	3.33806e-10
212.242	1.05848e-09	9.89401e-10
212.24	2.02274e-08	1e-21
212.239	9.49489e-09	1.6543e-09
212.237	1.57121e-08	1.96151e-08
212.236	1e-21	5.48293e-09
212.234	1e-21	1e-21
212.233	1e-21	1e-21
212.231	1e-21	5.68232e-11
212.23	1.5544e-08	3.37416e-09
212.228	2.03318e-08	5.52278e-09
212.227	1e-21	1e-21
212.225	1e-21	8.70047e-09
212.224	1.02086e-08	5.72139e-09
212.222	9.98271e-10	1.16403e-09
212.221	1.61821e-08	1e-21
212.219	1.50287e-09	1.25405e-08
212.218	1.60286e-09	2.11311e-08
212.216	4.78958e-09	1.52681e-08
212.215	4.16804e-09	1e-21
212.213	1.44549e-08	1.80042e-08
212.212	1.41611e-08	9.57481e-09
212.21	1e-21	1e-21
212.209	2.1347e-08	4.98856e-09
212.207	9.92892e-09	1e-21
212.206	3.51895e-09	6.27199e-09
212.204	5.86954e-09	8.40882e-09
212.203	1.48107e-08	1e-21
212.201	7.23418e-09	1.46534e-08
212.2	1e-21	1e-21
212.198	1e-21	1e-21
212.197	1.85209e-08	2.41456e-08
212.195	1e-21	1e-21
212.194	1.57425e-08	3.57824e-09
212.192	1e-21	2.86386e-09
212.191	5.13539e-09	1e-21
212.189	1.86564e-08	1.6886e-08
212.188	3.82257e-09	2.36292e-09
212.186	2.31884e-08	9.20292e-09
212.185	1.4795e-08	1e-21
212.183	2.56847e-08	7.4913e-10
212.182	1.24039e-09	2.34426e-08
212.18	1.12639e-08	1e-21
212.179	7.88377e-09	2.48248e-08
212.177	1e-21	1e-21
212.176	7.9788e-09	8.16886e-09
212.174	3.89256e-09	1e-21
212.173	1e-21	9.8637e-10
212.171	8.10838e-09	1e-21
212.17	1.36024e-08	2.41342e-08
212.168	1e-21	6.13006e-09
212.167	1.60489e-09	1e-21
212.165	1e-21	9.96577e-09
212.164	1.15012e-08	3.90103e-09
212.162	2.8194e-08	1e-21
212.161	1e-21	1.88471e-08
212.159	3.78889e-09	1e-21
212.158	1.75873e-09	1.62809e-08
212.156	9.81508e-09	1e-21
212.155	1e-21	1.94168e-08
212.153	1.48903e-08	9.72188e-09
212.152	1e-21	3.547e-09
212.15	1.70085e-08	2.74651e-10
212.149	1e-21	1e-21
212.147	1.91522e-08	1.29585e-08
212.146	1.27495e-09	1.38447e-08
212.144	7.17156e-09	4.80162e-10
212.143	1e-21	1e-21
212.141	1.23098e-08	2.87382e-09
212.14	6.402e-09	1.21225e-08
212.138	4.77484e-09	1e-21
212.137	1e-21	1e-21
212.135	1e-21	1e-21
212.134	6.84269e-09	5.84266e-09
212.132	5.7167e-09	1.03569e-08
212.131	1.0597e-08	8.47833e-09
212.129	6.4339e-09	1e-21
212.128	6.44255e-09	1e-21
212.126	1.41056e-08	1.05547e-08
212.125	1.75289e-08	1e-21
212.123	1e-21	1e-21
212.122	1e-21	5.02543e-09
212.12	1.40039e-08	1.42751e-08
212.119	6.71905e-09	1e-21
212.117	1e-21	3.02902e-09
212.116	2.26031e-09	2.98808e-10
212.114	1.30864e-09	1e-21
212.113	1e-21	1e-21
212.111	1.66389e-08	1e-21
212.11	1e-21	2.29533e-08
212.108	2.10112e-08	2.72692e-09
212.107	5.20486e-10	2.37647e-09
212.105	1e-21	1e-21
212.104	2.52669e-08	1e-21
212.102	1e-21	8.78425e-09
212.101	1e-21	1.49509e-09
212.099	1.82202e-08	1e-21
212.098	1e-21	6.17318e-09
212.096	4.74891e-09	1e-21
212.095	1.81165e-08	2.22575e-09
212.093	1e-21	1e-21
212.092	1e-21	1.75954e-09
212.09	1e-21	1.33437e-09
212.089	1.52618e-09	1.50697e-08
212.087	7.18334e-09	6.77645e-09
212.086	1.20447e-08	1e-21
212.084	8.20054e-09	1.02921e-09
212.083	1e-21	6.91939e-09
212.081	1e-21	1.23711e-08
212.08	9.72836e-09	1e-21
212.078	1e-21	5.09573e-09
212.077	1e-21	1e-21
212.075	1e-21	7.97383e-09
212.074	1e-21	2.58893e-09
212.072	1e-21	1e-21
212.071	5.6999e-09	1.61687e-08
212.069	2.39892e-08	9.55745e-10
212.068	1e-21	1e-21
212.066	2.64112e-09	1.72305e-08
212.065	4.81832e-09	1e-21
212.063	1e-21	1e-21
212.062	1.08347e-08	1.98233e-08
212.06	1e-21	2.24986e-09
212.059	3.29261e-08	1e-21
212.057	2.48489e-08	1.2973e-08
212.056	1e-21	3.93951e-10
212.054	2.44483e-09	7.09009e-09
212.053	1e-21	1e-21
212.051	1e-21	1.0235e-08
212.05	1.74811e-08	1e-21
212.048	5.64887e-09	1e-21
212.047	1e-21	1e-21
212.045	3.1742e-08	2.33756e-08
212.044	1.52086e-09	2.21109e-08
212.042	1e-21	1e-21
212.041	1.74442e-08	1e-21
212.039	4.12866e-09	2.47077e-10
212.038	1e-21	2.53018e-09
212.036	1e-21	1.75994e-09
212.035	2.56409e-09	1e-21
212.033	4.35343e-09	3.44811e-08
212.032	1e-21	1e-21
212.03	1e-21	5.70121e-09
212.029	1e-21	2.76276e-09
212.027	1e-21	1.06443e-08
212.026	1e-21	1e-21
212.024	1.94198e-08	1e-21
212.023	1e-21	1e-21
212.021	3.00498e-09	1.652e-08
212.02	1e-21	1e-21
212.018	2.02146e-09	3.04167e-08
212.017	2.52742e-08	1e-21
212.015	1.34479e-08	2.28709e-08
212.014	1e-21	1e-21
212.012	1.63613e-08	6.85182e-09
212.011	1.08393e-08	2.22494e-09
212.009	1.11157e-09	1e-21
212.008	7.66827e-09	1e-21
212.006	1e-21	1.46409e-08
212.005	1.78088e-08	1.41206e-08
212.003	1e-21	1e-21
212.002	7.49022e-09	7.12564e-09
212	1.89288e-08	2.64499e-08
211.999	1e-21	1e-21
211.997	1e-21	1e-21
211.996	2.34329e-08	1e-21
211.994	1e-21	1e-21
211.993	1e-21	3.54945e-09
211.991	2.18305e-09	2.31897e-08
211.99	2.71151e-09	1e-21
211.988	1.57521e-08	1e-21
211.987	1e-21	2.13976e-08
211.985	1.88645e-08	4.06908e-09
211.984	6.45564e-09	2.63253e-09
211.982	1e-21	1e-21
211.981	1e-21	8.66228e-09
211.979	1.66677e-08	1e-21
211.978	1e-21	1e-21
211.976	1.8449e-08	4.97702e-09
211.975	1e-21	1.2504e-08
211.973	1.67369e-08	3.48974e-09
211.972	6.55059e-09	3.0396e-09
211.97	1.34856e-08	1e-21
211.969	1e-21	1e-21
211.967	6.61129e-09	1e-21
211.966	6.96776e-10	8.05533e-09
211.964	3.75198e-09	2.36963e-09
211.963	1e-21	1e-21
[truncated: 29,874 more rows]
