# Supplementary material for: The bandgap-detuned excitation regime in photonic-crystal resonators
Source: Nat Commun. 2025 May 31;16:5077. doi: 10.1038/s41467-025-60156-y (PMC12126479; doi:10.1038/s41467-025-60156-y)
Supplement: Supplementary file 3 — Source Data [file 41467_2025_60156_MOESM3_ESM.zip › exp data/fig2c_exp_mus=-1.xlsx]

## Sheet: Sheet1
freq mus=-1	spectra mus=-1
202.925	-82.484
202.924	-75.185
202.924	-75.909
202.923	-74.697
202.923	-75.62
202.922	-82.336
202.921	-77.994
202.921	-73.484
202.92	-75.415
202.92	-103.088
202.919	-73.618
202.919	-210
202.918	-76.66
202.918	-75.404
202.917	-210
202.916	-73.65
202.916	-79.296
202.915	-77.631
202.915	-75.522
202.914	-74.624
202.914	-74.244
202.913	-77.941
202.913	-73.245
202.912	-78.727
202.912	-76.227
202.911	-80.149
202.91	-75.001
202.91	-73.206
202.909	-81.339
202.909	-75.55
202.908	-76.136
202.908	-74.51
202.907	-73.678
202.907	-96.017
202.906	-74.993
202.905	-76.041
202.905	-74.46
202.904	-73.853
202.904	-76.166
202.903	-76.343
202.903	-76.512
202.902	-74.985
202.902	-77.576
202.901	-75.248
202.901	-76.196
202.9	-74.89
202.899	-79.87
202.899	-77.295
202.898	-71.967
202.898	-75.542
202.897	-78.756
202.897	-81.729
202.896	-74.79
202.896	-76.826
202.895	-73.509
202.894	-75.455
202.894	-77.949
202.893	-73.558
202.893	-76.223
202.892	-76.598
202.892	-75.493
202.891	-81.368
202.891	-75.93
202.89	-76.341
202.89	-73.752
202.889	-76.465
202.888	-79.967
202.888	-74.875
202.887	-78.031
202.887	-77.664
202.886	-77.997
202.886	-74.282
202.885	-75.825
202.885	-76.12
202.884	-76.274
202.884	-83.753
202.883	-77.424
202.882	-78.752
202.882	-83.447
202.881	-73.211
202.881	-73.532
202.88	-73.959
202.88	-74.681
202.879	-210
202.879	-71.641
202.878	-75.809
202.877	-82.328
202.877	-72.853
202.876	-74.242
202.876	-76.743
202.875	-210
202.875	-73.404
202.874	-81.335
202.874	-73.248
202.873	-74.503
202.873	-73.859
202.872	-84.016
202.871	-77.576
202.871	-76.456
202.87	-75.743
202.87	-77.828
202.869	-73.54
202.869	-210
202.868	-79.045
202.868	-72.716
202.867	-72.846
202.866	-210
202.866	-74.505
202.865	-75.814
202.865	-75.189
202.864	-80.025
202.864	-74.96
202.863	-75.296
202.863	-73.088
202.862	-73.977
202.862	-73.607
202.861	-77.197
202.86	-210
202.86	-75.138
202.859	-75.812
202.859	-72.349
202.858	-210
202.858	-77.295
202.857	-77.279
202.857	-74.36
202.856	-73.26
202.856	-76.957
202.855	-78.583
202.854	-81.015
202.854	-78.19
202.853	-74.147
202.853	-75.643
202.852	-74.498
202.852	-79.487
202.851	-77.341
202.851	-77.432
202.85	-73.047
202.849	-76.05
202.849	-73.617
202.848	-210
202.848	-75.414
202.847	-73.229
202.847	-77.407
202.846	-81.682
202.846	-74.178
202.845	-79.572
202.845	-74.039
202.844	-81.738
202.843	-74.133
202.843	-74.616
202.842	-75.331
202.842	-77.893
202.841	-75.618
202.841	-74.618
202.84	-78.061
202.84	-76.41
202.839	-77.643
202.838	-74.689
202.838	-79.827
202.837	-210
202.837	-75.691
202.836	-75.519
202.836	-80.937
202.835	-74.347
202.835	-75.355
202.834	-73.255
202.834	-76.697
202.833	-76.746
202.832	-78.754
202.832	-77.298
202.831	-76.072
202.831	-74.516
202.83	-76.028
202.83	-76.215
202.829	-72.877
202.829	-78.518
202.828	-210
202.827	-74.621
202.827	-77.879
202.826	-82.722
202.826	-75.624
202.825	-74.809
202.825	-75.504
202.824	-210
202.824	-73.956
202.823	-73.269
202.823	-79.601
202.822	-73.918
202.821	-79.146
202.821	-72.58
202.82	-79.147
202.82	-78.237
202.819	-74.901
202.819	-73.989
202.818	-79.059
202.818	-77.031
202.817	-74.548
202.817	-76.526
202.816	-75.803
202.815	-76.455
202.815	-73.087
202.814	-76.725
202.814	-74.808
202.813	-74.288
202.813	-210
202.812	-77.604
202.812	-72.133
202.811	-80.912
202.81	-74.333
202.81	-74.474
202.809	-74.439
202.809	-74.843
202.808	-75.065
202.808	-76.51
202.807	-74.484
202.807	-75.665
202.806	-75.825
202.806	-79.393
202.805	-75.137
202.804	-83.413
202.804	-73.344
202.803	-210
202.803	-74.959
202.802	-74.924
202.802	-77.131
202.801	-74.66
202.801	-82.245
202.8	-77.122
202.8	-78.393
202.799	-75.928
202.798	-80.424
202.798	-74.039
202.797	-210
202.797	-73.108
202.796	-76.199
202.796	-73.3
202.795	-72.876
202.795	-80.297
202.794	-74.82
202.793	-75.217
202.793	-79.232
202.792	-73.483
202.792	-75.083
202.791	-80.014
202.791	-80.269
202.79	-80.804
202.79	-75.114
202.789	-73.191
202.789	-84.914
202.788	-73.866
202.787	-79.15
202.787	-75.95
202.786	-210
202.786	-75.378
202.785	-76.535
202.785	-80.646
202.784	-73.907
202.784	-74.245
202.783	-75.64
202.782	-77.362
202.782	-77.133
202.781	-74.524
202.781	-80.806
202.78	-75.356
202.78	-74.703
202.779	-73.152
202.779	-75.971
202.778	-79.548
202.778	-83.044
202.777	-75.555
202.776	-79.159
202.776	-76.2
202.775	-74.086
202.775	-78.288
202.774	-83.822
202.774	-78.822
202.773	-78.397
202.773	-75.259
202.772	-74.993
202.772	-76.778
202.771	-73.897
202.77	-85.604
202.77	-74.781
202.769	-78.929
202.769	-72.863
202.768	-210
202.768	-72.172
202.767	-77.449
202.767	-74.901
202.766	-74.806
202.766	-75.584
202.765	-74.782
202.764	-83.083
202.764	-73.308
202.763	-76.165
202.763	-83.296
202.762	-75.274
202.762	-76.853
202.761	-74.443
202.761	-77.365
202.76	-76.646
202.759	-74.43
202.759	-75.689
202.758	-76.965
202.758	-75.614
202.757	-74.887
202.757	-78.331
202.756	-75.178
202.756	-75.582
202.755	-76.389
202.755	-74.626
202.754	-82.478
202.753	-76.182
202.753	-75.829
202.752	-79.897
202.752	-76.28
202.751	-72.169
202.751	-75.862
202.75	-74.994
202.75	-74.702
202.749	-77.428
202.748	-76.123
202.748	-74.098
202.747	-77.46
202.747	-74.746
202.746	-75.15
202.746	-87.112
202.745	-74.646
202.745	-77.366
202.744	-73.733
202.744	-75.476
202.743	-74.318
202.742	-80.567
202.742	-79.598
202.741	-74.21
202.741	-78.265
202.74	-75.543
202.74	-74.462
202.739	-78.277
202.739	-73.478
202.738	-210
202.738	-75.276
202.737	-79.701
202.736	-73.681
202.736	-77.615
202.735	-77.627
202.735	-74.933
202.734	-72.294
202.734	-79.017
202.733	-76.687
202.733	-78.031
202.732	-73.079
202.731	-77.585
202.731	-79.153
202.73	-74.341
202.73	-210
202.729	-75.383
202.729	-76.668
202.728	-210
202.728	-73.998
202.727	-75.305
202.727	-76.048
202.726	-75.582
202.725	-75.035
202.725	-74.396
202.724	-75.638
202.724	-74.594
202.723	-78.156
202.723	-76.826
202.722	-75.047
202.722	-74.969
202.721	-76.374
202.721	-74.21
202.72	-73.473
202.719	-78.362
202.719	-74.76
202.718	-76.951
202.718	-78.415
202.717	-78.948
202.717	-77.02
202.716	-76.17
202.716	-79.354
202.715	-75.495
202.714	-74.11
202.714	-75.296
202.713	-74.867
202.713	-77.165
202.712	-76.358
202.712	-74.53
202.711	-74.756
202.711	-74.158
202.71	-79.962
202.71	-76.704
202.709	-74.759
202.708	-73.166
202.708	-73.935
202.707	-73.46
202.707	-82.432
202.706	-76.196
202.706	-74.642
202.705	-78.275
202.705	-73.082
202.704	-78.053
202.704	-78.729
202.703	-73.866
202.702	-75.912
202.702	-76.079
202.701	-77.2
202.701	-76.087
202.7	-79.571
202.7	-75.212
202.699	-78.992
202.699	-74.325
202.698	-74.789
202.697	-75.84
202.697	-76.418
202.696	-79.635
202.696	-210
202.695	-72.472
202.695	-73.283
202.694	-75.045
202.694	-77.299
202.693	-75.692
202.693	-74.46
202.692	-73.404
202.691	-76.771
202.691	-77.543
202.69	-77.104
202.69	-72.779
202.689	-78.289
202.689	-74.336
202.688	-75.817
202.688	-84.383
202.687	-74.437
202.687	-73.654
202.686	-73.805
202.685	-77.557
202.685	-74.896
202.684	-75.943
202.684	-76.226
202.683	-79.801
202.683	-74.682
202.682	-74.75
202.682	-76.071
202.681	-73.052
202.681	-72.343
202.68	-76.749
202.679	-74.732
202.679	-73.574
202.678	-75.382
202.678	-75.596
202.677	-76.352
202.677	-76.794
202.676	-78.147
202.676	-75.716
202.675	-72.935
202.674	-81.827
202.674	-74.587
202.673	-76.763
202.673	-74.42
202.672	-76.912
202.672	-75.398
202.671	-72.702
202.671	-82.334
202.67	-76.931
202.67	-74.221
202.669	-74.095
202.668	-77.637
202.668	-76.133
202.667	-79.939
202.667	-74.627
202.666	-74.913
202.666	-77.71
202.665	-74.413
202.665	-75.705
202.664	-77.746
202.664	-75.112
202.663	-79.073
202.662	-75.891
202.662	-73.503
202.661	-79.409
202.661	-74.962
202.66	-75.268
202.66	-81.973
202.659	-73.294
202.659	-76.807
202.658	-74.213
202.657	-81.151
202.657	-74.674
202.656	-76.741
202.656	-72.257
202.655	-89.379
202.655	-72.146
202.654	-80.335
202.654	-74.299
202.653	-75.026
202.653	-76.075
202.652	-80.548
202.651	-73.003
202.651	-74.258
202.65	-72.155
202.65	-79.743
202.649	-80.27
202.649	-75.102
202.648	-75.202
202.648	-75.585
202.647	-76
202.647	-76.958
202.646	-76.614
202.645	-75.936
202.645	-79.585
202.644	-76.461
202.644	-74.441
202.643	-75.081
202.643	-78.235
202.642	-73.094
202.642	-74.92
202.641	-80.363
202.641	-76.754
202.64	-73.749
202.639	-77.836
202.639	-73.367
202.638	-76.663
202.638	-76.281
202.637	-73.857
202.637	-74.786
202.636	-73.631
202.636	-210
202.635	-74.041
202.634	-75.444
202.634	-80.182
202.633	-78.893
202.633	-71.871
202.632	-73.189
202.632	-77.947
202.631	-75.721
202.631	-75.578
202.63	-76.192
202.63	-73.604
202.629	-73.732
202.628	-75.622
202.628	-82.256
202.627	-71.772
202.627	-75.899
202.626	-78.357
202.626	-75.856
202.625	-73.337
202.625	-73.876
202.624	-76.326
202.624	-74.783
202.623	-85.828
202.622	-77.764
202.622	-74.066
202.621	-77.137
202.621	-73.977
202.62	-76.237
202.62	-73.563
202.619	-210
202.619	-73.046
202.618	-75.522
202.617	-76.717
202.617	-76.904
202.616	-77.036
202.616	-72.935
202.615	-75.737
202.615	-74.787
202.614	-75.868
202.614	-76.839
202.613	-75.933
202.613	-73.782
202.612	-82.75
202.611	-73.877
202.611	-75.543
202.61	-77.16
202.61	-75.977
202.609	-75.787
202.609	-77.396
202.608	-73.518
202.608	-73.982
202.607	-75.156
202.607	-78.958
202.606	-75.377
202.605	-75.498
202.605	-73.554
202.604	-76.565
202.604	-76.01
202.603	-74.288
202.603	-80.809
202.602	-73.999
202.602	-74.737
202.601	-74.849
202.601	-75.92
202.6	-78.189
202.599	-73.071
202.599	-210
202.598	-75.541
202.598	-73.025
202.597	-76.331
202.597	-82.894
202.596	-87.942
202.596	-74.312
202.595	-74.201
202.594	-73.546
202.594	-210
202.593	-73.796
202.593	-76.279
202.592	-77.824
202.592	-78.258
202.591	-74.127
202.591	-74.966
202.59	-73.754
202.59	-75.655
202.589	-73.262
202.588	-74.363
202.588	-75.357
202.587	-74.692
202.587	-76.272
202.586	-76.885
202.586	-74.164
202.585	-73.125
202.585	-79.501
202.584	-74.7
202.584	-77.254
202.583	-78.451
202.582	-80.475
202.582	-72.649
202.581	-76.231
202.581	-74.19
202.58	-210
202.58	-73.38
202.579	-77.939
202.579	-86.461
202.578	-75.596
202.578	-75.8
202.577	-74.275
202.576	-77.574
202.576	-79.298
202.575	-73.979
202.575	-74.65
202.574	-79.824
202.574	-73.993
202.573	-74.698
202.573	-210
202.572	-76.175
202.571	-72.529
202.571	-81.516
202.57	-86.865
202.57	-75.78
202.569	-74.246
202.569	-78.032
202.568	-74.895
202.568	-75.975
202.567	-75.092
202.567	-78.791
202.566	-77.973
202.565	-73.945
202.565	-75.822
202.564	-78.343
202.564	-72.784
202.563	-82.651
202.563	-77.583
202.562	-72.947
202.562	-76.196
202.561	-75.962
202.561	-76.781
202.56	-74.791
202.559	-73.241
202.559	-75.367
202.558	-72.789
202.558	-76.946
202.557	-81.641
202.557	-73.361
202.556	-75.144
202.556	-73.853
202.555	-74.315
202.555	-74.655
202.554	-79.196
202.553	-74.526
202.553	-210
202.552	-74.115
202.552	-77.18
202.551	-73.402
202.551	-74.336
202.55	-80.486
202.55	-74.774
202.549	-82.941
202.548	-77.812
202.548	-74.846
202.547	-77.42
202.547	-74.007
202.546	-74.991
202.546	-82.295
202.545	-74.663
202.545	-75.347
202.544	-79.575
202.544	-74.135
202.543	-76.786
202.542	-74.201
202.542	-76.244
202.541	-73.257
202.541	-80.644
202.54	-76.971
202.54	-77.532
202.539	-73.558
202.539	-77.462
202.538	-76.407
202.538	-75.988
202.537	-76.305
202.536	-75.145
202.536	-74.87
202.535	-73.833
202.535	-73.344
202.534	-75.999
202.534	-76.043
202.533	-74.31
202.533	-77.47
202.532	-85.365
202.532	-74.158
202.531	-74.796
202.53	-77.938
202.53	-79.651
202.529	-72.447
202.529	-73.944
202.528	-76.216
202.528	-74.69
202.527	-76.346
202.527	-77.584
202.526	-72.604
202.526	-76.338
202.525	-76.539
202.524	-75.735
202.524	-74.423
202.523	-73.375
202.523	-77.409
202.522	-73.724
202.522	-81.823
202.521	-73.465
202.521	-74.736
202.52	-80.964
202.519	-73.969
202.519	-88.363
202.518	-74.325
202.518	-75.623
202.517	-76.867
202.517	-75.63
202.516	-74.629
202.516	-210
202.515	-74.494
202.515	-76.593
202.514	-77.096
202.513	-74.205
202.513	-72.209
202.512	-210
202.512	-73.794
202.511	-74.227
202.511	-73.577
202.51	-74.844
202.51	-79.726
202.509	-78.798
202.509	-94.968
202.508	-75.679
202.507	-76.419
202.507	-78.117
202.506	-78.922
202.506	-73.135
202.505	-77.96
202.505	-79.434
202.504	-73.394
202.504	-74.397
202.503	-77.227
202.503	-75.681
202.502	-72.737
202.501	-76.329
202.501	-73.766
202.5	-79.868
202.5	-76.567
202.499	-74.913
202.499	-75.1
202.498	-73.317
202.498	-79.1
202.497	-73.509
202.497	-76.908
202.496	-79.813
202.495	-76.509
202.495	-73.272
202.494	-75.974
202.494	-76.501
202.493	-74.662
202.493	-76.608
202.492	-73.583
202.492	-73.147
202.491	-80.43
202.49	-71.958
202.49	-77.326
202.489	-73.248
202.489	-73.952
202.488	-80.957
202.488	-76.448
202.487	-76.546
202.487	-74.596
202.486	-74.515
202.486	-77.571
202.485	-79.635
202.484	-107.589
202.484	-76.062
202.483	-73.916
202.483	-74.733
202.482	-78.233
202.482	-74.069
202.481	-77.21
202.481	-72.403
202.48	-77.925
202.48	-76.223
202.479	-75.941
202.478	-74.422
202.478	-74.879
202.477	-73.594
202.477	-74.055
202.476	-78.976
202.476	-73.045
202.475	-210
202.475	-77.494
202.474	-76.228
202.474	-76.832
202.473	-72.856
202.472	-74.659
202.472	-77.82
202.471	-80.554
202.471	-76.25
202.47	-74.017
202.47	-82.687
202.469	-73.152
202.469	-75.103
202.468	-77.225
202.468	-77.326
202.467	-76.664
202.466	-79.687
202.466	-73.607
202.465	-74.437
202.465	-71.927
202.464	-74.888
202.464	-76.465
202.463	-74.087
202.463	-74.532
202.462	-88.815
202.462	-75.271
202.461	-74.986
202.46	-75.784
202.46	-81.102
202.459	-72.658
202.459	-76.511
202.458	-73.829
202.458	-75.671
202.457	-76.545
202.457	-76.725
202.456	-72.988
202.455	-85.56
202.455	-72.255
202.454	-80.86
202.454	-73.379
202.453	-74.569
202.453	-77.993
202.452	-75.353
202.452	-75.8
202.451	-74.568
202.451	-75.652
202.45	-210
202.449	-73.035
202.449	-75.545
202.448	-74.836
202.448	-73.749
202.447	-76.223
202.447	-74.172
202.446	-75.659
202.446	-75.621
202.445	-79.667
202.445	-76.181
202.444	-94.046
202.443	-78.243
202.443	-73.42
202.442	-78.411
202.442	-74.416
202.441	-74.502
202.441	-74.98
202.44	-74.393
202.44	-86.861
202.439	-77.773
202.439	-73.452
202.438	-76.555
202.437	-82.248
202.437	-78.615
202.436	-74.483
202.436	-210
202.435	-73.798
202.435	-81.869
202.434	-75.547
202.434	-74.513
202.433	-74.146
202.433	-76.06
202.432	-74.691
202.431	-77.985
202.431	-76.197
202.43	-74.654
202.43	-73.78
202.429	-84.683
202.429	-76.677
202.428	-73.691
202.428	-77.115
202.427	-77.633
202.427	-79.291
202.426	-82.562
202.425	-75.716
202.425	-78.735
202.424	-75.46
202.424	-76.481
202.423	-79.498
202.423	-75.757
202.422	-75.082
202.422	-79.078
202.421	-73.959
202.42	-76.756
202.42	-77.375
202.419	-79.975
202.419	-87.802
202.418	-74.652
202.418	-74.216
202.417	-74.567
202.417	-75.15
202.416	-75.978
202.416	-74.925
202.415	-75.355
202.414	-73.462
202.414	-75.456
202.413	-77.033
202.413	-75.182
202.412	-78.018
202.412	-74.5
202.411	-75.845
202.411	-75.097
202.41	-74.997
202.41	-75.082
202.409	-74.48
202.408	-74.831
202.408	-74.681
202.407	-77.879
202.407	-78.269
202.406	-77.502
202.406	-75.405
202.405	-97.059
202.405	-74.571
202.404	-82.704
202.404	-74.624
202.403	-73.944
202.402	-76.253
202.402	-77.137
202.401	-76.277
202.401	-77.177
202.4	-78.159
202.4	-74.71
202.399	-78.191
202.399	-76.835
202.398	-72.181
202.398	-78.29
202.397	-73.688
202.396	-75.271
202.396	-73.64
202.395	-75.991
202.395	-75.832
202.394	-75.363
202.394	-76.944
202.393	-76.604
202.393	-73.595
202.392	-76.56
202.392	-75.9
202.391	-72.784
202.39	-73.619
202.39	-73.159
202.389	-75.662
202.389	-77.753
202.388	-74.053
202.388	-73.879
202.387	-83.229
202.387	-72.276
202.386	-74.754
202.386	-78.913
202.385	-76.865
202.384	-76.579
202.384	-85.438
202.383	-73.594
202.383	-210
202.382	-75.098
202.382	-210
202.381	-72.922
202.381	-77.09
202.38	-76.289
202.38	-76.453
202.379	-82.309
202.378	-74.457
202.378	-76.47
202.377	-75.007
202.377	-76.16
202.376	-74.679
202.376	-79.018
202.375	-72.652
202.375	-78
202.374	-78.35
202.373	-74.101
202.373	-80.378
202.372	-84.354
202.372	-72.97
202.371	-210
202.371	-73.153
202.37	-73.896
202.37	-74.603
202.369	-75.297
202.369	-78.746
202.368	-76.73
202.367	-74.384
202.367	-77.993
202.366	-77.338
202.366	-74.971
202.365	-75.785
202.365	-73.714
202.364	-79.202
202.364	-73.318
202.363	-75.808
202.363	-78.278
202.362	-75.961
202.361	-82.785
202.361	-77.847
202.36	-73.248
202.36	-74.58
202.359	-76.149
202.359	-73.111
202.358	-83.157
202.358	-210
202.357	-72.682
202.357	-75.142
202.356	-73.643
202.355	-77.507
202.355	-76.227
202.354	-75.22
202.354	-80.254
202.353	-72.532
202.353	-77.302
202.352	-75.447
202.352	-72.473
202.351	-78.37
202.351	-73.391
202.35	-76.317
202.349	-76.691
202.349	-73.677
202.348	-80.308
202.348	-73.582
202.347	-76.844
202.347	-75.976
202.346	-76.205
202.346	-81.227
202.345	-74.937
202.345	-77.735
202.344	-76.545
202.343	-77.967
202.343	-76.132
202.342	-75.88
202.342	-74.222
202.341	-77.692
202.341	-80.373
202.34	-73.25
202.34	-78.248
202.339	-74.665
202.339	-74.049
202.338	-85.812
202.337	-75.916
202.337	-73.053
202.336	-76.397
202.336	-74.817
202.335	-76.77
202.335	-75.039
202.334	-76.625
202.334	-76.609
202.333	-74.337
202.333	-88.536
202.332	-74.629
202.331	-74.612
202.331	-74.983
202.33	-76.675
202.33	-74.695
202.329	-75.873
202.329	-74.907
202.328	-76.884
202.328	-75.053
202.327	-80.1
202.327	-74.916
202.326	-73.95
202.325	-77.891
202.325	-75.447
202.324	-77.609
202.324	-76.361
202.323	-78.972
202.323	-76.773
202.322	-77.103
202.322	-74.223
202.321	-79.477
202.32	-76.777
202.32	-73.902
202.319	-78.731
202.319	-75.274
202.318	-76.126
202.318	-77.101
202.317	-76.199
202.317	-74.4
202.316	-76
202.316	-76.135
202.315	-76.664
202.314	-81.503
202.314	-74.194
202.313	-79.022
202.313	-73.785
202.312	-72.644
202.312	-77.666
202.311	-75.192
202.311	-75.955
202.31	-83.144
202.31	-74.093
202.309	-77.686
202.308	-72.334
202.308	-73.564
202.307	-76.136
202.307	-78.611
202.306	-74.188
202.306	-75.205
202.305	-78.75
202.305	-72.962
202.304	-82.086
202.304	-75.616
202.303	-77.955
202.302	-76.412
202.302	-76.051
202.301	-75.712
202.301	-79.185
202.3	-75.836
202.3	-74.454
202.299	-82.724
202.299	-74.028
202.298	-72.994
202.298	-74.213
202.297	-75.751
202.296	-210
202.296	-73.973
202.295	-77.072
202.295	-74.417
202.294	-79.685
202.294	-81.577
202.293	-73.916
202.293	-78.44
202.292	-72.712
202.292	-79.43
202.291	-79.35
202.29	-77.512
202.29	-78.847
202.289	-75.232
202.289	-76.693
202.288	-74.074
202.288	-74.556
202.287	-81.363
202.287	-74.683
202.286	-73.768
202.286	-79.086
202.285	-72.913
202.284	-75.324
202.284	-77.52
202.283	-74.661
202.283	-76.637
202.282	-76.804
202.282	-75.329
202.281	-74.957
202.281	-78.605
202.28	-75.286
202.28	-77.976
202.279	-78.496
202.278	-74.787
202.278	-76.474
202.277	-71.537
202.277	-80.251
202.276	-73.297
202.276	-75.818
202.275	-79.901
202.275	-74.662
202.274	-75.371
202.274	-74.332
202.273	-75.595
202.272	-76.583
202.272	-77.629
202.271	-74.542
202.271	-73.412
202.27	-79.802
202.27	-75.589
202.269	-73.118
202.269	-77.531
202.268	-74.641
202.268	-77.267
202.267	-75.343
202.266	-75.921
202.266	-76.392
202.265	-75.041
202.265	-74.26
202.264	-74.174
202.264	-76.342
202.263	-75.012
202.263	-81.368
202.262	-73.01
202.262	-74.735
202.261	-82.398
202.26	-74.027
202.26	-77.061
202.259	-76.46
202.259	-80.652
202.258	-74.84
202.258	-77.378
202.257	-77.381
202.257	-75.139
202.256	-75.401
202.256	-75.774
202.255	-77.65
202.254	-74.031
202.254	-74.215
202.253	-77.981
202.253	-77.765
202.252	-75.151
202.252	-74.109
202.251	-75.814
202.251	-75.285
202.25	-74.522
202.25	-74.512
202.249	-80.58
202.248	-79.626
202.248	-74.706
202.247	-75.936
202.247	-73.206
202.246	-76.477
202.246	-76.295
202.245	-74.702
202.245	-75.436
202.244	-73.838
202.244	-73.828
202.243	-75.528
202.242	-74.673
202.242	-79.62
202.241	-77.289
202.241	-76.701
202.24	-76.721
202.24	-74.232
202.239	-74.073
202.239	-79.137
202.238	-72.981
202.238	-78.01
202.237	-80.146
202.236	-76.281
202.236	-79.632
202.235	-73.32
202.235	-73.006
202.234	-74.419
202.234	-75.526
202.233	-77.9
202.233	-77.515
202.232	-72.861
202.232	-83.187
202.231	-73.153
202.23	-76.442
202.23	-75.155
202.229	-74.614
202.229	-74.458
202.228	-74.54
202.228	-78.809
202.227	-75.409
202.227	-75.04
202.226	-74.723
202.226	-210
202.225	-73.16
202.224	-74.42
202.224	-74.524
202.223	-74.499
202.223	-73.745
202.222	-74.552
202.222	-77.764
202.221	-74.684
202.221	-210
202.22	-73.413
202.22	-76.855
202.219	-74.667
202.218	-75.459
202.218	-75.436
202.217	-73.772
202.217	-75.873
202.216	-79.457
202.216	-73.919
202.215	-75.759
202.215	-80.549
202.214	-73.604
202.214	-77.172
202.213	-75.906
202.212	-74.597
202.212	-75.009
202.211	-76.502
202.211	-73.676
202.21	-75.651
202.21	-75.015
202.209	-75.065
202.209	-75.576
202.208	-76.107
202.208	-76.622
202.207	-76.339
202.206	-74.488
202.206	-75.437
202.205	-72.864
202.205	-72.075
202.204	-85.282
202.204	-73.82
202.203	-77.247
202.203	-84.008
202.202	-73.109
202.202	-78.681
202.201	-72.501
202.2	-82.136
202.2	-76.279
202.199	-80.277
202.199	-72.773
202.198	-82.296
202.198	-75.105
202.197	-76.79
202.197	-74.55
202.196	-77.917
202.196	-73.644
202.195	-75.975
202.194	-74.319
202.194	-75.708
202.193	-75.86
202.193	-76.749
202.192	-78.615
202.192	-73.812
202.191	-79.996
202.191	-73.57
202.19	-75.109
202.19	-78.177
202.189	-76.31
202.188	-75.419
202.188	-72.743
202.187	-80.538
202.187	-74.199
202.186	-74.737
202.186	-75.05
202.185	-76.839
202.185	-74.902
202.184	-78.106
202.184	-74.123
202.183	-78.308
202.182	-75.227
202.182	-78.675
202.181	-77.061
202.181	-91.694
202.18	-71.896
202.18	-78.21
202.179	-74.487
202.179	-79.786
202.178	-76.898
202.178	-75.229
202.177	-73.746
202.176	-75.128
202.176	-79.923
202.175	-73.162
202.175	-74.121
202.174	-76.119
202.174	-73.211
202.173	-75.015
202.173	-77.913
202.172	-75.922
202.172	-74.6
202.171	-75.746
202.17	-74.323
202.17	-75.29
202.169	-78.732
202.169	-75.022
202.168	-72.728
202.168	-77.052
202.167	-73.622
202.167	-77.706
202.166	-78.537
202.166	-73.53
202.165	-73.275
202.164	-77.82
202.164	-72.346
202.163	-75.077
202.163	-75.987
202.162	-72.069
202.162	-210
202.161	-72.357
202.161	-76.033
202.16	-80.403
202.16	-75.847
202.159	-72.848
202.158	-74.41
202.158	-75.284
202.157	-85.802
202.157	-74.255
202.156	-74.361
202.156	-76.452
202.155	-77.238
202.155	-73.22
202.154	-79.098
202.154	-74.759
202.153	-76.525
202.152	-73.087
202.152	-74.679
202.151	-75.41
202.151	-76.296
202.15	-73.115
202.15	-74.905
202.149	-74.666
202.149	-72.202
202.148	-210
202.148	-74.274
202.147	-77.186
202.146	-79.802
202.146	-71.297
202.145	-78.052
202.145	-73.963
202.144	-76.471
202.144	-79.102
202.143	-72.642
202.143	-77.44
202.142	-74.536
202.142	-76.028
202.141	-74.972
202.14	-78.443
202.14	-76.646
202.139	-76.74
202.139	-85.869
202.138	-71.058
202.138	-80.054
202.137	-74.593
202.137	-72.446
202.136	-74.47
202.136	-75.254
202.135	-76.357
202.134	-74.145
202.134	-76.166
202.133	-75.36
202.133	-77.83
202.132	-77.052
202.132	-79.157
202.131	-79.151
202.131	-74.691
202.13	-76.295
202.13	-75.604
202.129	-75.985
202.128	-73.8
202.128	-74.778
202.127	-72.538
202.127	-77.437
202.126	-74.68
202.126	-76.385
202.125	-79.218
202.125	-73.935
202.124	-77.174
202.124	-73.714
202.123	-75.053
202.122	-76.578
202.122	-72.894
202.121	-76.298
202.121	-73.385
202.12	-74.556
202.12	-73.64
202.119	-210
202.119	-77.366
202.118	-73.342
202.118	-84.668
202.117	-75.798
202.116	-73.85
202.116	-73.747
202.115	-76.52
202.115	-76.222
202.114	-74.306
202.114	-78.518
202.113	-74.763
202.113	-75.202
202.112	-78.06
202.112	-74.324
202.111	-75.064
202.11	-75.583
202.11	-78.471
202.109	-76.61
202.109	-73.981
202.108	-79.311
202.108	-210
202.107	-73.652
202.107	-74.322
202.106	-77.659
202.106	-76.225
202.105	-79.292
202.104	-73.183
202.104	-77.114
202.103	-75.993
202.103	-75.793
202.102	-74.603
202.102	-79.472
202.101	-75.639
202.101	-74.578
202.1	-75.704
202.1	-79.419
202.099	-73.161
202.098	-78.079
202.098	-76.203
202.097	-76.661
202.097	-76.13
202.096	-73.025
202.096	-76.134
202.095	-75.174
202.095	-79.311
202.094	-75.11
202.094	-73.094
202.093	-74.9
202.092	-76.188
202.092	-88.801
202.091	-75.77
202.091	-73.777
202.09	-73.474
202.09	-75.127
202.089	-72.756
202.089	-75.699
202.088	-75.27
202.088	-75.398
202.087	-76.634
202.086	-77.824
202.086	-77.593
202.085	-74.676
202.085	-75.983
202.084	-77.285
202.084	-76.671
202.083	-75.231
202.083	-76.285
202.082	-74.294
202.082	-74.159
202.081	-75.489
202.08	-75.008
202.08	-78.513
202.079	-74.084
202.079	-72.587
202.078	-78.72
202.078	-210
202.077	-74.729
202.077	-73.083
202.076	-74.886
202.076	-75.079
202.075	-73.044
202.074	-77.617
202.074	-73.192
202.073	-81.622
202.073	-72.091
202.072	-75.747
202.072	-81.005
202.071	-74.054
202.071	-79.03
202.07	-75.269
202.07	-73.795
202.069	-76.172
202.068	-77.217
202.068	-74.42
202.067	-75.03
202.067	-78.249
202.066	-78.925
202.066	-74.682
202.065	-75.041
202.065	-74.693
202.064	-77.185
202.064	-80.965
202.063	-76.453
202.062	-76.927
202.062	-80.171
202.061	-73.52
202.061	-76.058
202.06	-75.524
202.06	-72.409
202.059	-210
202.059	-73.299
202.058	-79.713
202.058	-74.563
202.057	-74.842
202.056	-75.809
202.056	-73.737
202.055	-78.922
202.055	-75.172
202.054	-78.101
202.054	-73.2
202.053	-76.941
202.053	-76.68
202.052	-78.11
202.052	-75.436
202.051	-73.446
202.051	-74.843
202.05	-74.023
202.049	-75.666
202.049	-84.862
202.048	-75.775
202.048	-74.421
202.047	-74.952
202.047	-78.74
202.046	-76.092
202.046	-73.733
202.045	-89.079
202.045	-74.725
202.044	-75.819
202.043	-73.501
202.043	-77.438
202.042	-75.581
202.042	-74.821
202.041	-74.915
202.041	-75.87
202.04	-74.979
202.04	-73.064
202.039	-81.981
202.039	-76.259
202.038	-74.582
202.037	-73.318
202.037	-74.834
202.036	-76.017
202.036	-75.134
202.035	-76.238
202.035	-78.74
202.034	-74.866
202.034	-73.581
202.033	-74.704
202.033	-76.264
202.032	-73.703
202.031	-75.519
202.031	-76.895
202.03	-74.293
202.03	-74.799
202.029	-73.046
202.029	-76.745
202.028	-74.362
202.028	-78.163
202.027	-73.279
202.027	-77.64
202.026	-72.812
202.025	-75.088
202.025	-76.457
202.024	-74.61
202.024	-82.556
202.023	-76.265
202.023	-83.886
202.022	-73.982
202.022	-76.629
202.021	-76.549
202.021	-72.894
202.02	-74.472
202.019	-75.555
202.019	-74.451
202.018	-75.065
202.018	-76.092
202.017	-76.922
202.017	-72.866
202.016	-76.085
202.016	-74.121
202.015	-74.083
202.015	-74.797
202.014	-75.462
202.013	-75.281
202.013	-75.347
202.012	-72.76
202.012	-74.379
202.011	-72.746
202.011	-77.286
202.01	-72.999
202.01	-75.253
202.009	-76.621
202.009	-75.038
202.008	-73.432
202.007	-77.353
202.007	-74.765
202.006	-76.492
202.006	-75.717
202.005	-74.926
202.005	-80
202.004	-76.505
202.004	-75.078
202.003	-75.731
202.003	-74.526
202.002	-74.718
202.001	-75.223
202.001	-75.434
202	-76.416
202	-74.555
201.999	-75.606
201.999	-79.307
201.998	-75.704
201.998	-73.445
201.997	-78.839
201.997	-76.539
201.996	-80.313
201.996	-74.267
201.995	-75.502
201.994	-75.03
201.994	-92.899
201.993	-74.762
201.993	-78.321
201.992	-73.719
201.992	-75.994
201.991	-75.346
201.991	-74.711
201.99	-78.105
201.99	-73.1
201.989	-74.477
201.988	-210
201.988	-75.981
201.987	-75.815
201.987	-74.525
201.986	-77.267
201.986	-75.914
201.985	-75.197
201.985	-73.138
201.984	-210
201.984	-76.474
201.983	-73.142
201.982	-76.962
201.982	-76.114
201.981	-73.742
201.981	-75.258
201.98	-76.495
201.98	-73.72
201.979	-76.288
201.979	-76.524
201.978	-75.754
201.978	-73.916
201.977	-210
201.976	-73.068
201.976	-81.046
201.975	-77.706
201.975	-74.488
201.974	-77.367
201.974	-78.359
201.973	-73.144
201.973	-75.826
201.972	-72.402
201.972	-75.206
201.971	-76.066
201.97	-75.897
201.97	-73.918
201.969	-76.903
201.969	-73.528
201.968	-76.316
201.968	-75.786
201.967	-77.327
201.967	-73.113
201.966	-85.345
201.966	-73.447
201.965	-76.716
201.964	-75.958
201.964	-76.342
201.963	-74.268
201.963	-79.732
201.962	-73.991
201.962	-74.019
201.961	-74.53
201.961	-78.089
201.96	-74.55
201.96	-73.574
201.959	-74.7
201.958	-74.695
201.958	-78.201
201.957	-75.488
201.957	-73.053
201.956	-74.373
201.956	-76.105
201.955	-79.738
201.955	-73.629
201.954	-76.073
201.954	-76.051
201.953	-74.812
201.953	-74.078
201.952	-75.948
201.951	-74.832
201.951	-73.514
201.95	-79.704
201.95	-74.98
201.949	-76.559
201.949	-73.145
201.948	-75.237
201.948	-74.057
201.947	-74.849
201.947	-73.989
201.946	-74.521
201.945	-87.098
201.945	-75.192
201.944	-75.179
201.944	-73.858
201.943	-73.336
201.943	-75.042
201.942	-80.539
201.942	-75.636
201.941	-74.748
201.941	-73.796
201.94	-78.572
201.939	-76.102
201.939	-75.73
201.938	-75.71
201.938	-77.045
201.937	-78.596
201.937	-74.267
201.936	-73.555
201.936	-73.505
201.935	-76.947
201.935	-75.013
201.934	-72.78
201.933	-79.671
201.933	-76.254
201.932	-75.88
201.932	-74.97
201.931	-73.845
201.931	-72.598
201.93	-76.145
201.93	-77.005
201.929	-75.201
201.929	-78.968
201.928	-75.746
201.927	-74.223
201.927	-76.448
201.926	-75.463
201.926	-73.514
201.925	-74.866
201.925	-78.979
201.924	-74.332
201.924	-76.982
201.923	-81.36
201.923	-75.707
201.922	-72.435
201.921	-81.108
201.921	-75.325
201.92	-79.862
201.92	-77.598
201.919	-74.192
201.919	-76.777
201.918	-77.841
201.918	-71.723
201.917	-78.96
201.917	-73.527
201.916	-79.727
201.916	-72.047
201.915	-80.52
201.914	-73.59
201.914	-76.749
201.913	-210
201.913	-82.266
201.912	-75.375
201.912	-75.63
201.911	-72.904
201.911	-79.728
201.91	-210
201.91	-73.801
201.909	-78.072
201.908	-76.568
201.908	-78.047
201.907	-76.909
201.907	-75.697
201.906	-74.676
201.906	-75.119
201.905	-74.218
201.905	-74.413
201.904	-75.105
201.904	-73.307
201.903	-78.021
201.902	-77.511
201.902	-73.222
201.901	-80.057
201.901	-78.876
201.9	-75.847
201.9	-80.541
201.899	-78.125
201.899	-72.59
201.898	-76.713
201.898	-73.459
201.897	-77.862
201.896	-72.127
201.896	-74.806
201.895	-74.38
201.895	-74.013
201.894	-76.392
201.894	-75.944
201.893	-74.113
201.893	-76.909
201.892	-74.616
201.892	-74.734
201.891	-77.56
201.89	-76.048
201.89	-75.398
201.889	-71.744
201.889	-76.102
201.888	-74.679
201.888	-79.597
201.887	-78.24
201.887	-76.108
201.886	-75.256
201.886	-75.108
201.885	-76.858
201.885	-82.025
201.884	-73.033
201.883	-76.841
201.883	-73.023
201.882	-79.203
201.882	-73.394
201.881	-75.036
201.881	-73.812
201.88	-87.104
201.88	-74.641
201.879	-76.085
201.879	-74.148
201.878	-78.48
201.877	-72.7
201.877	-78.071
201.876	-74.261
201.876	-75.241
201.875	-78.629
201.875	-77.409
201.874	-74.834
201.874	-75.72
201.873	-72.845
201.873	-81.517
201.872	-74.074
201.871	-75.802
201.871	-80.996
201.87	-75.13
201.87	-75.348
201.869	-74.015
201.869	-74.587
201.868	-76.901
201.868	-76.84
201.867	-75.348
201.867	-74.023
201.866	-75.828
201.865	-72.883
201.865	-75.549
201.864	-77.117
201.864	-73.645
201.863	-74.807
201.863	-77.319
201.862	-77.728
201.862	-74.799
201.861	-74.986
201.861	-77.115
201.86	-78.718
201.859	-78.222
201.859	-76.875
201.858	-76.403
201.858	-75.301
201.857	-73.986
201.857	-77.042
201.856	-78.311
201.856	-74.523
201.855	-75.486
201.855	-75.72
201.854	-76.942
201.854	-76.11
201.853	-74.305
201.852	-77.552
201.852	-77.596
201.851	-76.684
201.851	-76.507
201.85	-75.001
201.85	-76.361
201.849	-76.012
201.849	-73.661
201.848	-76.227
201.848	-75.767
201.847	-75.668
201.846	-73.025
201.846	-76.461
201.845	-80.149
201.845	-72.041
201.844	-76.014
201.844	-75.58
201.843	-76.519
201.843	-86.574
201.842	-73.706
201.842	-75.405
201.841	-79.219
201.84	-74.159
201.84	-76.132
201.839	-77.099
201.839	-72.921
201.838	-82.085
201.838	-80.653
201.837	-74.156
201.837	-73.011
201.836	-75.652
201.836	-78.068
201.835	-75.562
201.834	-72.891
201.834	-78.333
201.833	-83.306
201.833	-74.618
[truncated: 38,384 more rows]
