# Supplementary material for: The bandgap-detuned excitation regime in photonic-crystal resonators
Source: Nat Commun. 2025 May 31;16:5077. doi: 10.1038/s41467-025-60156-y (PMC12126479; doi:10.1038/s41467-025-60156-y)
Supplement: Supplementary file 3 — Source Data [file 41467_2025_60156_MOESM3_ESM.zip › exp data/fig2c_exp_mus=1.xlsx]

## Sheet: Sheet1
freq mus=1	spectra mus=1
202.925	-79.062
202.924	-73.876
202.924	-76.686
202.923	-75.215
202.923	-79.607
202.922	-76.222
202.921	-77.363
202.921	-74.035
202.92	-83.511
202.92	-73.869
202.919	-210
202.919	-73.217
202.918	-80.582
202.918	-75.571
202.917	-74.772
202.916	-80.748
202.916	-76.405
202.915	-78.685
202.915	-74.354
202.914	-78.297
202.914	-74.642
202.913	-74.796
202.913	-75.02
202.912	-74.851
202.912	-210
202.911	-76.95
202.91	-75.997
202.91	-75.298
202.909	-75.419
202.909	-74.584
202.908	-76.816
202.908	-75.334
202.907	-74.37
202.907	-210
202.906	-76.354
202.905	-74.175
202.905	-72.271
202.904	-81.099
202.904	-77.231
202.903	-74.618
202.903	-77.011
202.902	-76.837
202.902	-75.226
202.901	-75.899
202.901	-74.859
202.9	-75.135
202.899	-76.734
202.899	-75.731
202.898	-210
202.898	-72.953
202.897	-77.011
202.897	-74.074
202.896	-79.433
202.896	-77.198
202.895	-74.027
202.894	-76.142
202.894	-78.162
202.893	-72.89
202.893	-75.991
202.892	-73.548
202.892	-75.268
202.891	-79.572
202.891	-77.13
202.89	-75.638
202.89	-76.514
202.889	-75.92
202.888	-73.271
202.888	-81.132
202.887	-72.366
202.887	-76.951
202.886	-78.709
202.886	-74.876
202.885	-78.956
202.885	-75.187
202.884	-73.986
202.884	-80.899
202.883	-78.714
202.882	-75.866
202.882	-74.6
202.881	-75.969
202.881	-74.696
202.88	-82.716
202.88	-75.822
202.879	-75.737
202.879	-75.015
202.878	-76.994
202.877	-86.272
202.877	-73.789
202.876	-80.749
202.876	-78.438
202.875	-86.737
202.875	-72.992
202.874	-77.835
202.874	-75.429
202.873	-82.38
202.873	-74.885
202.872	-88.365
202.871	-73.659
202.871	-79.223
202.87	-74.672
202.87	-75.27
202.869	-74.35
202.869	-75.822
202.868	-74.722
202.868	-74.473
202.867	-83.722
202.866	-73.56
202.866	-79.858
202.865	-74.959
202.865	-74.472
202.864	-76.54
202.864	-75.945
202.863	-76.251
202.863	-88.024
202.862	-74.227
202.862	-79.8
202.861	-74.932
202.86	-210
202.86	-74.285
202.859	-73.784
202.859	-72.68
202.858	-76.15
202.858	-79.445
202.857	-74.265
202.857	-75.201
202.856	-74.78
202.856	-76.045
202.855	-75.894
202.854	-73.66
202.854	-77.31
202.853	-73.85
202.853	-77.722
202.852	-79.531
202.852	-76.444
202.851	-74.422
202.851	-79.087
202.85	-75.182
202.849	-74.981
202.849	-73.982
202.848	-75.656
202.848	-75.282
202.847	-74.174
202.847	-80.273
202.846	-80.266
202.846	-72.481
202.845	-78.27
202.845	-75.987
202.844	-75.34
202.843	-76.988
202.843	-74.448
202.842	-73.947
202.842	-79.972
202.841	-75.981
202.841	-74.448
202.84	-74.804
202.84	-77.493
202.839	-77.563
202.838	-74.097
202.838	-75.206
202.837	-74.947
202.837	-210
202.836	-75.521
202.836	-75.053
202.835	-73.346
202.835	-75.351
202.834	-80.679
202.834	-78.606
202.833	-76.566
202.832	-76.711
202.832	-72.347
202.831	-74.175
202.831	-80.816
202.83	-75.57
202.83	-77.02
202.829	-74.517
202.829	-210
202.828	-75.462
202.827	-75.412
202.827	-76.691
202.826	-73.587
202.826	-78.005
202.825	-210
202.825	-73.087
202.824	-76.284
202.824	-77.072
202.823	-79.777
202.823	-74.316
202.822	-77.791
202.821	-75.308
202.821	-77.641
202.82	-74.713
202.82	-77.491
202.819	-73.449
202.819	-73.841
202.818	-78.96
202.818	-76.415
202.817	-75.234
202.817	-75.663
202.816	-74.696
202.815	-210
202.815	-76.32
202.814	-73.061
202.814	-75.467
202.813	-74.382
202.813	-74.812
202.812	-76.531
202.812	-78.676
202.811	-75.462
202.81	-75.565
202.81	-74.477
202.809	-210
202.809	-73.687
202.808	-77.56
202.808	-78.984
202.807	-75.014
202.807	-78.241
202.806	-76.012
202.806	-76.309
202.805	-76.717
202.804	-77.307
202.804	-72.326
202.803	-210
202.803	-79.956
202.802	-76.751
202.802	-76.837
202.801	-75.379
202.801	-77.512
202.8	-74.173
202.8	-77.114
202.799	-85.145
202.798	-72.678
202.798	-74.578
202.797	-80.785
202.797	-77.787
202.796	-73.287
202.796	-74.828
202.795	-73.733
202.795	-76.083
202.794	-76.656
202.793	-77.036
202.793	-72.169
202.792	-210
202.792	-74.636
202.791	-75
202.791	-77.265
202.79	-80.692
202.79	-73.508
202.789	-84.74
202.789	-75.708
202.788	-79.111
202.787	-75.89
202.787	-74.121
202.786	-73.363
202.786	-74.995
202.785	-74.01
202.785	-210
202.784	-79.979
202.784	-73.897
202.783	-78.893
202.782	-71.581
202.782	-80.017
202.781	-75.18
202.781	-74.919
202.78	-74.698
202.78	-75.671
202.779	-75.225
202.779	-210
202.778	-71.916
202.778	-80.628
202.777	-75.826
202.776	-75.124
202.776	-75.304
202.775	-75.583
202.775	-210
202.774	-74.014
202.774	-82.024
202.773	-80.492
202.773	-73.001
202.772	-78.518
202.772	-77.208
202.771	-73.86
202.77	-76.835
202.77	-73.948
202.769	-79.009
202.769	-73.522
202.768	-77.988
202.768	-75.035
202.767	-79.393
202.767	-75.899
202.766	-76.765
202.766	-75.57
202.765	-74.658
202.764	-210
202.764	-75.065
202.763	-78.58
202.763	-76.845
202.762	-77.982
202.762	-77.28
202.761	-75.533
202.761	-78.332
202.76	-77.857
202.759	-74.97
202.759	-76.634
202.758	-77.818
202.758	-75.718
202.757	-77.053
202.757	-76.983
202.756	-77.068
202.756	-76.021
202.755	-75.254
202.755	-75.588
202.754	-75.111
202.753	-77.102
202.753	-73.74
202.752	-74.846
202.752	-74.021
202.751	-75.805
202.751	-73.817
202.75	-210
202.75	-76.569
202.749	-73.029
202.748	-76.169
202.748	-73.415
202.747	-84.707
202.747	-72.905
202.746	-75.875
202.746	-75.884
202.745	-79.098
202.745	-78.639
202.744	-78.044
202.744	-73.458
202.743	-75.878
202.742	-79.237
202.742	-77.362
202.741	-210
202.741	-75.338
202.74	-76.582
202.74	-73.304
202.739	-73.885
202.739	-75.003
202.738	-81.443
202.738	-73.301
202.737	-82.535
202.736	-73.814
202.736	-78.844
202.735	-73.609
202.735	-73.739
202.734	-78.08
202.734	-73.795
202.733	-76.429
202.733	-75.152
202.732	-76.934
202.731	-75.351
202.731	-77.593
202.73	-76.18
202.73	-74.06
202.729	-78.414
202.729	-78.127
202.728	-75.296
202.728	-76.179
202.727	-75.769
202.727	-76.923
202.726	-76.475
202.725	-78.89
202.725	-80.114
202.724	-77.921
202.724	-76.045
202.723	-75.291
202.723	-75.368
202.722	-73.843
202.722	-73.249
202.721	-77.347
202.721	-76.464
202.72	-75.796
202.719	-74.758
202.719	-76.323
202.718	-73.661
202.718	-77.176
202.717	-74.278
202.717	-75.927
202.716	-81.901
202.716	-76.638
202.715	-86.26
202.714	-73.565
202.714	-75.439
202.713	-78.227
202.713	-73.501
202.712	-71.681
202.712	-78.58
202.711	-87.636
202.711	-81.108
202.71	-77.732
202.71	-75.349
202.709	-76.997
202.708	-79.184
202.708	-75.505
202.707	-78.519
202.707	-78.738
202.706	-77.058
202.706	-74.45
202.705	-78.293
202.705	-73.919
202.704	-77.604
202.704	-75.865
202.703	-75.54
202.702	-78.492
202.702	-72.756
202.701	-76.195
202.701	-75.476
202.7	-72.137
202.7	-76.827
202.699	-74.137
202.699	-79.11
202.698	-76.073
202.697	-75.232
202.697	-79.915
202.696	-74.662
202.696	-75.863
202.695	-76.759
202.695	-76.534
202.694	-74.473
202.694	-77.815
202.693	-74.279
202.693	-75.649
202.692	-81.62
202.691	-74.164
202.691	-75.69
202.69	-74.998
202.69	-84.477
202.689	-76.91
202.689	-76.919
202.688	-74.485
202.688	-210
202.687	-75.348
202.687	-72.779
202.686	-74.715
202.685	-76.73
202.685	-78.695
202.684	-80.515
202.684	-72.845
202.683	-82.251
202.683	-79.892
202.682	-76.886
202.682	-75.284
202.681	-73.291
202.681	-78.253
202.68	-79.002
202.679	-75.365
202.679	-77.03
202.678	-74.91
202.678	-78.571
202.677	-77.321
202.677	-72.591
202.676	-210
202.676	-77.015
202.675	-73.543
202.674	-72.614
202.674	-77.416
202.673	-73.419
202.673	-75.113
202.672	-73.814
202.672	-210
202.671	-75.125
202.671	-87.588
202.67	-76.787
202.67	-74.117
202.669	-77.657
202.668	-73.532
202.668	-75.192
202.667	-75.742
202.667	-78.068
202.666	-74.505
202.666	-83.093
202.665	-74.223
202.665	-75.065
202.664	-75.884
202.664	-210
202.663	-76.057
202.662	-74.978
202.662	-75.147
202.661	-75.514
202.661	-74.663
202.66	-73.148
202.66	-77.37
202.659	-74.897
202.659	-76.461
202.658	-76.148
202.657	-75.734
202.657	-75.2
202.656	-74.701
202.656	-76.259
202.655	-74.947
202.655	-73.485
202.654	-76.075
202.654	-73.277
202.653	-78.308
202.653	-74.244
202.652	-78.274
202.651	-76.753
202.651	-75.562
202.65	-76.908
202.65	-210
202.649	-84.256
202.649	-75.883
202.648	-73.08
202.648	-85.171
202.647	-75.288
202.647	-73.874
202.646	-75.567
202.645	-75.691
202.645	-75.307
202.644	-77.252
202.644	-75.543
202.643	-74.799
202.643	-75.72
202.642	-77.028
202.642	-74.382
202.641	-72.846
202.641	-78.372
202.64	-75.305
202.639	-74.339
202.639	-78.734
202.638	-73.837
202.638	-76.802
202.637	-84.776
202.637	-73.097
202.636	-75.439
202.636	-76.445
202.635	-76.116
202.634	-73.933
202.634	-75.204
202.633	-74.327
202.633	-77.7
202.632	-77.481
202.632	-72.913
202.631	-76.228
202.631	-77.208
202.63	-76.302
202.63	-72.975
202.629	-78.723
202.628	-74.663
202.628	-79.167
202.627	-74.511
202.627	-74.817
202.626	-76.196
202.626	-74.341
202.625	-81.212
202.625	-74.039
202.624	-80.329
202.624	-75.496
202.623	-76.552
202.622	-74.578
202.622	-73.203
202.621	-76.379
202.621	-78.345
202.62	-73.575
202.62	-76.925
202.619	-76.297
202.619	-78.422
202.618	-75.667
202.617	-73.821
202.617	-75.162
202.616	-77.195
202.616	-75.378
202.615	-73.339
202.615	-78.349
202.614	-76.872
202.614	-73.428
202.613	-75.956
202.613	-77.05
202.612	-74.268
202.611	-76.183
202.611	-74.071
202.61	-76.33
202.61	-78.495
202.609	-76.892
202.609	-75.517
202.608	-76.187
202.608	-79.311
202.607	-74.595
202.607	-75.014
202.606	-77.047
202.605	-75.241
202.605	-74.54
202.604	-77.619
202.604	-74.488
202.603	-75.596
202.603	-75.218
202.602	-210
202.602	-74.036
202.601	-75.894
202.601	-73.324
202.6	-74.57
202.599	-75.758
202.599	-73.868
202.598	-74.288
202.598	-82.166
202.597	-76.684
202.597	-76.746
202.596	-78.131
202.596	-75.174
202.595	-76.137
202.594	-73.466
202.594	-75.325
202.593	-77.042
202.593	-74.49
202.592	-76.842
202.592	-76.326
202.591	-72.093
202.591	-75.418
202.59	-210
202.59	-72.735
202.589	-79.276
202.588	-75.03
202.588	-75.954
202.587	-72.9
202.587	-83.912
202.586	-76.403
202.586	-79.136
202.585	-72.893
202.585	-90.929
202.584	-74.427
202.584	-73.433
202.583	-77.556
202.582	-73.389
202.582	-78.088
202.581	-80.393
202.581	-79.344
202.58	-73.841
202.58	-79.077
202.579	-74.793
202.579	-76.289
202.578	-72.675
202.578	-80.227
202.577	-75.135
202.576	-86.814
202.576	-75.581
202.575	-74.828
202.575	-74.945
202.574	-78.024
202.574	-74.454
202.573	-74.952
202.573	-73.075
202.572	-210
202.571	-75.842
202.571	-74.27
202.57	-74.46
202.57	-74.65
202.569	-75.915
202.569	-73.558
202.568	-75.07
202.568	-74.975
202.567	-75.954
202.567	-78.482
202.566	-75.3
202.565	-74.476
202.565	-78.273
202.564	-78.462
202.564	-73.172
202.563	-75.592
202.563	-74.015
202.562	-79.113
202.562	-75.192
202.561	-73.872
202.561	-72.979
202.56	-77.102
202.559	-82.84
202.559	-73.269
202.558	-78.085
202.558	-77.619
202.557	-79.097
202.557	-74.02
202.556	-75.672
202.556	-74.226
202.555	-103.118
202.555	-73.751
202.554	-83.402
202.553	-73.478
202.553	-76.216
202.552	-74.942
202.552	-73.845
202.551	-72.982
202.551	-75.006
202.55	-74.14
202.55	-80.243
202.549	-81.14
202.548	-74.76
202.548	-76.217
202.547	-75.113
202.547	-74.668
202.546	-75.791
202.546	-83.202
202.545	-74.815
202.545	-73.805
202.544	-74.842
202.544	-75.786
202.543	-73.693
202.542	-77.073
202.542	-74.42
202.541	-81.216
202.541	-74.038
202.54	-73.428
202.54	-77.825
202.539	-76.336
202.539	-80.421
202.538	-73.202
202.538	-74.083
202.537	-80.654
202.536	-92.369
202.536	-72.241
202.535	-75.223
202.535	-210
202.534	-75.776
202.534	-77.904
202.533	-74.025
202.533	-79.874
202.532	-87.107
202.532	-75.331
202.531	-72.204
202.53	-75.49
202.53	-77.372
202.529	-78.44
202.529	-74.863
202.528	-75.827
202.528	-76.912
202.527	-76.619
202.527	-72.848
202.526	-75.495
202.526	-73.939
202.525	-85.672
202.524	-83.128
202.524	-73.446
202.523	-73.544
202.523	-86.034
202.522	-73.194
202.522	-73.756
202.521	-77.87
202.521	-80.566
202.52	-75.186
202.519	-74.249
202.519	-210
202.518	-74.618
202.518	-76.593
202.517	-79.047
202.517	-76.775
202.516	-73.699
202.516	-210
202.515	-73.243
202.515	-77.824
202.514	-76.023
202.513	-75.275
202.513	-82.888
202.512	-76.883
202.512	-75.246
202.511	-75.716
202.511	-76.869
202.51	-75.933
202.51	-74.157
202.509	-74.881
202.509	-76.955
202.508	-74.595
202.507	-73.041
202.507	-78.403
202.506	-79.88
202.506	-74.78
202.505	-74.809
202.505	-76.141
202.504	-72.589
202.504	-210
202.503	-75.031
202.503	-75.361
202.502	-79.179
202.501	-74.781
202.501	-74.549
202.5	-74.665
202.5	-75.54
202.499	-79.902
202.499	-74.77
202.498	-210
202.498	-75.165
202.497	-78.624
202.497	-74.474
202.496	-74.471
202.495	-74.767
202.495	-74.591
202.494	-78.794
202.494	-75.021
202.493	-81.018
202.493	-78.186
202.492	-74.372
202.492	-73.265
202.491	-90.823
202.49	-74.45
202.49	-78.109
202.489	-74.055
202.489	-72.231
202.488	-77.451
202.488	-75.026
202.487	-78.409
202.487	-73.89
202.486	-77.045
202.486	-74.418
202.485	-73.554
202.484	-77.256
202.484	-75.932
202.483	-78.621
202.483	-76.127
202.482	-79.972
202.482	-73.193
202.481	-76.308
202.481	-74.369
202.48	-75.177
202.48	-83.379
202.479	-73.414
202.478	-74.136
202.478	-79.3
202.477	-74.298
202.477	-77.056
202.476	-74.258
202.476	-75.309
202.475	-77.488
202.475	-84.842
202.474	-75.36
202.474	-76.624
202.473	-74.37
202.472	-74.112
202.472	-74.977
202.471	-76.726
202.471	-74.828
202.47	-76.842
202.47	-74.671
202.469	-75.086
202.469	-74.282
202.468	-79.777
202.468	-74.122
202.467	-78.169
202.466	-74.554
202.466	-77.206
202.465	-74.934
202.465	-74.481
202.464	-76.253
202.464	-76.231
202.463	-72.83
202.463	-77.667
202.462	-74.917
202.462	-79.313
202.461	-74.673
202.46	-74.57
202.46	-73.413
202.459	-78.1
202.459	-73.606
202.458	-77.006
202.458	-75.391
202.457	-71.88
202.457	-76.02
202.456	-73.214
202.455	-74.018
202.455	-74.288
202.454	-83.142
202.454	-75.561
202.453	-74.005
202.453	-73.16
202.452	-82.45
202.452	-75.043
202.451	-75.34
202.451	-76.946
202.45	-74.766
202.449	-76.77
202.449	-74.429
202.448	-75.041
202.448	-77.806
202.447	-77.999
202.447	-73.993
202.446	-74.651
202.446	-76.02
202.445	-78.22
202.445	-74.257
202.444	-75.249
202.443	-81.737
202.443	-74.698
202.442	-73.841
202.442	-74.374
202.441	-75.878
202.441	-76.606
202.44	-73.846
202.44	-79.858
202.439	-73.132
202.439	-75.646
202.438	-79.023
202.437	-73.693
202.437	-75.817
202.436	-73.785
202.436	-76.803
202.435	-80.256
202.435	-74.651
202.434	-75.841
202.434	-84.447
202.433	-73.603
202.433	-74.189
202.432	-74.298
202.431	-77.256
202.431	-78.041
202.43	-74.465
202.43	-77.925
202.429	-76.568
202.429	-80.226
202.428	-74.867
202.428	-74.597
202.427	-75.537
202.427	-84.559
202.426	-75.078
202.425	-73.311
202.425	-75.948
202.424	-74.518
202.424	-77.764
202.423	-75.042
202.423	-73.805
202.422	-79.226
202.422	-77.089
202.421	-73.933
202.42	-77.187
202.42	-75.206
202.419	-90.15
202.419	-75.177
202.418	-73.435
202.418	-210
202.417	-73.878
202.417	-74.754
202.416	-75.533
202.416	-75.478
202.415	-76.297
202.414	-76.686
202.414	-75.386
202.413	-73.949
202.413	-76.456
202.412	-77.906
202.412	-75.852
202.411	-73.112
202.411	-77.799
202.41	-73.177
202.41	-75.817
202.409	-75.692
202.408	-75.964
202.408	-76.217
202.407	-78.708
202.407	-73.844
202.406	-83.385
202.406	-76.134
202.405	-74.726
202.405	-73.29
202.404	-210
202.404	-75.176
202.403	-75.982
202.402	-74.923
202.402	-77.095
202.401	-75.203
202.401	-81.634
202.4	-73.988
202.4	-75.807
202.399	-82.236
202.399	-75.913
202.398	-210
202.398	-76.497
202.397	-72.774
202.396	-210
202.396	-74.041
202.395	-74.103
202.395	-73.997
202.394	-74.817
202.394	-75.655
202.393	-78.151
202.393	-73.619
202.392	-77.647
202.392	-81.864
202.391	-76.299
202.39	-72.981
202.39	-75.153
202.389	-75.422
202.389	-81.155
202.388	-72.353
202.388	-78.389
202.387	-81.957
202.387	-74.884
202.386	-78.297
202.386	-73.408
202.385	-74.774
202.384	-81.001
202.384	-77.234
202.383	-75.067
202.383	-76.163
202.382	-77.969
202.382	-79.496
202.381	-76.847
202.381	-78.876
202.38	-72.685
202.38	-81.959
202.379	-76.334
202.378	-76.752
202.378	-73.764
202.377	-78.561
202.377	-75.713
202.376	-73.831
202.376	-76.985
202.375	-73.329
202.375	-76.468
202.374	-78.116
202.373	-73.103
202.373	-210
202.372	-73.221
202.372	-77.535
202.371	-74.917
202.371	-78.576
202.37	-75.97
202.37	-78.113
202.369	-73.169
202.369	-210
202.368	-76.24
202.367	-71.962
202.367	-78.243
202.366	-75.311
202.366	-75.888
202.365	-78.548
202.365	-76.262
202.364	-75.539
202.364	-75.595
202.363	-74.122
202.363	-76.38
202.362	-73.468
202.361	-74.57
202.361	-77.881
202.36	-74.493
202.36	-76.585
202.359	-73.872
202.359	-76.466
202.358	-78.408
202.358	-75.59
202.357	-76.094
202.357	-74.378
202.356	-74.895
202.355	-72.712
202.355	-75.213
202.354	-210
202.354	-76.581
202.353	-74.621
202.353	-72.293
202.352	-75.301
202.352	-80.123
202.351	-75.592
202.351	-75.972
202.35	-75.207
202.349	-79.147
202.349	-76.099
202.348	-84.788
202.348	-72.599
202.347	-74.97
202.347	-78.508
202.346	-75.898
202.346	-91.548
202.345	-74.031
202.345	-74.862
202.344	-74.128
202.343	-74.987
202.343	-76.36
202.342	-74.971
202.342	-73.082
202.341	-77.69
202.341	-72.505
202.34	-76.125
202.34	-77.32
202.339	-74.257
202.339	-72.494
202.338	-74.288
202.337	-75.567
202.337	-81.644
202.336	-73.335
202.336	-74.116
202.335	-84.821
202.335	-73.495
202.334	-77.949
202.334	-75.82
202.333	-76.194
202.333	-75.891
202.332	-74.498
202.331	-74.752
202.331	-74.957
202.33	-75.683
202.33	-75.004
202.329	-76.826
202.329	-76.236
202.328	-77.327
202.328	-71.672
202.327	-77.866
202.327	-74.61
202.326	-210
202.325	-73.852
202.325	-75.019
202.324	-77.242
202.324	-78.125
202.323	-73.746
202.323	-80.381
202.322	-73.957
202.322	-77.671
202.321	-210
202.32	-73.711
202.32	-72.283
202.319	-77.969
202.319	-74.881
202.318	-74.151
202.318	-75.746
202.317	-74.756
202.317	-77.549
202.316	-75.55
202.316	-74.118
202.315	-77.729
202.314	-74.198
202.314	-74.56
202.313	-74.997
202.313	-74.172
202.312	-74.535
202.312	-74.125
202.311	-74.987
202.311	-74.882
202.31	-74.634
202.31	-76.931
202.309	-78.978
202.308	-76.558
202.308	-74.465
202.307	-73.696
202.307	-74.287
202.306	-76.194
202.306	-73.834
202.305	-78.273
202.305	-78.47
202.304	-73.157
202.304	-75.101
202.303	-81.814
202.302	-81.34
202.302	-75.156
202.301	-74.454
202.301	-76.107
202.3	-82.716
202.3	-75.808
202.299	-78.26
202.299	-73.415
202.298	-78.122
202.298	-76.742
202.297	-74.802
202.296	-73.586
202.296	-77.164
202.295	-77.138
202.295	-75.506
202.294	-77.137
202.294	-77.268
202.293	-73.645
202.293	-76.598
202.292	-79.086
202.292	-75.613
202.291	-77.043
202.29	-74.806
202.29	-72.293
202.289	-210
202.289	-76.062
202.288	-76.18
202.288	-76.371
202.287	-73.492
202.287	-84.858
202.286	-75.748
202.286	-74.108
202.285	-77.699
202.284	-76.202
202.284	-74.277
202.283	-78.257
202.283	-72.438
202.282	-78.996
202.282	-77.115
202.281	-73.762
202.281	-78.863
202.28	-73.77
202.28	-78.121
202.279	-78.616
202.278	-77.573
202.278	-74.738
202.277	-74.307
202.277	-78.362
202.276	-75.075
202.276	-74.097
202.275	-74.402
202.275	-210
202.274	-78.253
202.274	-73.62
202.273	-77.08
202.272	-78.242
202.272	-78.128
202.271	-74.763
202.271	-74.246
202.27	-78.414
202.27	-77.371
202.269	-74.953
202.269	-75.866
202.268	-78.869
202.268	-75.621
202.267	-77.051
202.266	-78.36
202.266	-74.574
202.265	-210
202.265	-75.609
202.264	-73.125
202.264	-77.437
202.263	-75.097
202.263	-79.339
202.262	-74.719
202.262	-77.086
202.261	-76.68
202.26	-81.304
202.26	-72.945
202.259	-83.822
202.259	-74.298
202.258	-76.216
202.258	-76.529
202.257	-76.317
202.257	-75.862
202.256	-76.886
202.256	-80.456
202.255	-73.943
202.254	-74.968
202.254	-76.63
202.253	-79.574
202.253	-72.045
202.252	-73.788
202.252	-82.096
202.251	-79.522
202.251	-75.234
202.25	-75.732
202.25	-76.403
202.249	-76.728
202.248	-72.012
202.248	-79.917
202.247	-75.849
202.247	-77.663
202.246	-75.774
202.246	-73.588
202.245	-74.978
202.245	-75.655
202.244	-75.657
202.244	-72.802
202.243	-75.372
202.242	-77.499
202.242	-75.425
202.241	-76.488
202.241	-75.47
202.24	-74.943
202.24	-80.021
202.239	-76.625
202.239	-73.863
202.238	-77.95
202.238	-75.914
202.237	-76.444
202.236	-73.486
202.236	-76.219
202.235	-75.241
202.235	-79.605
202.234	-74.554
202.234	-74.681
202.233	-83.073
202.233	-82.074
202.232	-77.947
202.232	-74.915
202.231	-73.588
202.23	-77.36
202.23	-75.416
202.229	-78.019
202.229	-75.095
202.228	-79.106
202.228	-76.327
202.227	-73.901
202.227	-83.6
202.226	-76.709
202.226	-74.273
202.225	-76.029
202.224	-75.799
202.224	-75.6
202.223	-75.081
202.223	-78.564
202.222	-75.032
202.222	-72.761
202.221	-210
202.221	-74.485
202.22	-76.732
202.22	-74.847
202.219	-85.498
202.218	-77.217
202.218	-73.766
202.217	-74.165
202.217	-76.674
202.216	-76.952
202.216	-71.926
202.215	-72.646
202.215	-83.207
202.214	-76.632
202.214	-76.839
202.213	-78.109
202.212	-73.171
202.212	-75.589
202.211	-75.771
202.211	-76.3
202.21	-75.921
202.21	-73.99
202.209	-77.59
202.209	-74.583
202.208	-80.138
202.208	-76.439
202.207	-78.429
202.206	-75.381
202.206	-76.124
202.205	-72.274
202.205	-76.357
202.204	-74.28
202.204	-76.086
202.203	-76.089
202.203	-76.914
202.202	-74.035
202.202	-75.041
202.201	-78.594
202.2	-76.864
202.2	-74.033
202.199	-75.664
202.199	-77.186
202.198	-74.261
202.198	-75.815
202.197	-77.553
202.197	-78.283
202.196	-78.743
202.196	-76.351
202.195	-74.481
202.194	-75.49
202.194	-72.989
202.193	-76.151
202.193	-76.422
202.192	-73.778
202.192	-77.171
202.191	-76.155
202.191	-77.972
202.19	-74.464
202.19	-74.467
202.189	-73.932
202.188	-77.198
202.188	-73.625
202.187	-77.377
202.187	-80.732
202.186	-75.446
202.186	-77.631
202.185	-76.079
202.185	-74.186
202.184	-82.531
202.184	-77.74
202.183	-73.56
202.182	-75.075
202.182	-79.938
202.181	-73.594
202.181	-76.345
202.18	-74.01
202.18	-75.782
202.179	-76.549
202.179	-75.401
202.178	-76.163
202.178	-74.573
202.177	-89.101
202.176	-73.756
202.176	-73.848
202.175	-74.652
202.175	-79.415
202.174	-78.202
202.174	-210
202.173	-74.311
202.173	-72.599
202.172	-83.851
202.172	-78.691
202.171	-74.976
202.17	-83.722
202.17	-75.704
202.169	-75.223
202.169	-84.744
202.168	-76.687
202.168	-74.659
202.167	-79.926
202.167	-72.89
202.166	-73.758
202.166	-76.579
202.165	-76.767
202.164	-73.878
202.164	-77.905
202.163	-72.976
202.163	-82.644
202.162	-73.934
202.162	-79.935
202.161	-75.215
202.161	-74.129
202.16	-73.135
202.16	-76.876
202.159	-74.534
202.158	-80.803
202.158	-74.318
202.157	-77.595
202.157	-75.849
202.156	-73.642
202.156	-79.904
202.155	-73.072
202.155	-80.493
202.154	-75.349
202.154	-75.367
202.153	-77.045
202.152	-73.653
202.152	-75.074
202.151	-78.042
202.151	-74.301
202.15	-76.409
202.15	-73.612
202.149	-74.926
202.149	-80.292
202.148	-73.32
202.148	-82.435
202.147	-74.615
202.146	-75.403
202.146	-73.547
202.145	-89.626
202.145	-73.013
202.144	-81.544
202.144	-72.582
202.143	-74.82
202.143	-73.835
202.142	-75.748
202.142	-76.742
202.141	-74.847
202.14	-76.411
202.14	-73.449
202.139	-80.874
202.139	-75.018
202.138	-76.144
202.138	-77.607
202.137	-83.615
202.137	-72.911
202.136	-77.713
202.136	-74.561
202.135	-75.4
202.134	-76.318
202.134	-72.6
202.133	-75.028
202.133	-76.784
202.132	-75.477
202.132	-75.504
202.131	-77.011
202.131	-79.261
202.13	-210
202.13	-71.661
202.129	-78.846
202.128	-73.479
202.128	-78.03
202.127	-74.181
202.127	-74.752
202.126	-78.052
202.126	-78.982
202.125	-73.556
202.125	-74.066
202.124	-75.65
202.124	-76.834
202.123	-76.575
202.122	-80.553
202.122	-74.745
202.121	-76.358
202.121	-75.64
202.12	-73.088
202.12	-76.015
202.119	-75.158
202.119	-76.586
202.118	-74.268
202.118	-77.683
202.117	-74.076
202.116	-76.875
202.116	-73.193
202.115	-74.24
202.115	-79.151
202.114	-77.946
202.114	-75.138
202.113	-76.565
202.113	-75.953
202.112	-74.244
202.112	-77.053
202.111	-72.388
202.11	-78.007
202.11	-77.557
202.109	-73.511
202.109	-75.676
202.108	-73.226
202.108	-74.923
202.107	-74.795
202.107	-74.725
202.106	-78.125
202.106	-75.456
202.105	-73.649
202.104	-76.223
202.104	-75.666
202.103	-74.286
202.103	-75.108
202.102	-78.83
202.102	-75.616
202.101	-74.521
202.101	-74.138
202.1	-74.47
202.1	-73.868
202.099	-74.246
202.098	-73.673
202.098	-74.499
202.097	-76.233
202.097	-73.925
202.096	-74.184
202.096	-80.535
202.095	-74.656
202.095	-72.975
202.094	-74.679
202.094	-78.8
202.093	-77.214
202.092	-76.496
202.092	-72.672
202.091	-82.475
202.091	-74.857
202.09	-78.939
202.09	-80.896
202.089	-74.013
202.089	-77.426
202.088	-74.388
202.088	-78.947
202.087	-73.314
202.086	-72.658
202.086	-76.664
202.085	-74.067
202.085	-76.323
202.084	-88.612
202.084	-82.173
202.083	-76.841
202.083	-75.091
202.082	-73.763
202.082	-76.77
202.081	-74.756
202.08	-77.746
202.08	-76.442
202.079	-73.974
202.079	-74.929
202.078	-75.353
202.078	-75.574
202.077	-75.631
202.077	-76.851
202.076	-73.387
202.076	-77.536
202.075	-77.524
202.074	-74.751
202.074	-76.632
202.073	-74.472
202.073	-80.289
202.072	-74.475
202.072	-76.814
202.071	-74.525
202.071	-75.105
202.07	-77.161
202.07	-74.931
202.069	-80.515
202.068	-77.253
202.068	-73.217
202.067	-78.401
202.067	-75.1
202.066	-75.621
202.066	-75.204
202.065	-77.682
202.065	-78.512
202.064	-80.915
202.064	-74.703
202.063	-74.18
202.062	-76.312
202.062	-77.167
202.061	-74.391
202.061	-73.915
202.06	-77.669
202.06	-72.677
202.059	-76.285
202.059	-75.127
202.058	-73.927
202.058	-77.179
202.057	-75.373
202.056	-77.786
202.056	-74.996
202.055	-73.941
202.055	-75.858
202.054	-78.695
202.054	-72.97
202.053	-79.391
202.053	-72.709
202.052	-73.787
202.052	-80.467
202.051	-77.347
202.051	-73.976
202.05	-75.985
202.049	-76.431
202.049	-81.325
202.048	-74.868
202.048	-73.553
202.047	-74.48
202.047	-79.641
202.046	-78.245
202.046	-73.01
202.045	-75.532
202.045	-75.081
202.044	-79.189
202.043	-72.891
202.043	-77.53
202.042	-74.406
202.042	-80.526
202.041	-74.926
202.041	-74.663
202.04	-74.067
202.04	-77.157
202.039	-73.296
202.039	-71.133
202.038	-210
202.037	-80.339
202.037	-73.71
202.036	-76.088
202.036	-75.291
202.035	-77.208
202.035	-76.46
202.034	-73.047
202.034	-77.458
202.033	-74.77
202.033	-78.407
202.032	-74.971
202.031	-75.326
202.031	-76.337
202.03	-74.251
202.03	-78.247
202.029	-74.24
202.029	-75.797
202.028	-77.367
202.028	-75.353
202.027	-77.13
202.027	-74.05
202.026	-73.439
202.025	-80.413
202.025	-77.147
202.024	-75.867
202.024	-74.171
202.023	-72.177
202.023	-210
202.022	-79.928
202.022	-73.277
202.021	-79.09
202.021	-73.146
202.02	-74.764
202.019	-76.901
202.019	-78.19
202.018	-210
202.018	-73.296
202.017	-74.615
202.017	-78.12
202.016	-74.396
202.016	-72.971
202.015	-77.094
202.015	-76.525
202.014	-75.093
202.013	-73.835
202.013	-80.107
202.012	-74.121
202.012	-75.625
202.011	-76.13
202.011	-75.943
202.01	-76.845
202.01	-76.886
202.009	-76.203
202.009	-81.521
202.008	-75.919
202.007	-81.676
202.007	-75.329
202.006	-77.063
202.006	-75.582
202.005	-73.228
202.005	-81.017
202.004	-73.347
202.004	-75.201
202.003	-75.536
202.003	-82.992
202.002	-79.204
202.001	-74.141
202.001	-74.524
202	-75.697
202	-75.56
201.999	-76.013
201.999	-74.531
201.998	-72.384
201.998	-75.865
201.997	-74.535
201.997	-75.871
201.996	-74.704
201.996	-76.843
201.995	-77.799
201.994	-75.54
201.994	-78.251
201.993	-74.545
201.993	-76.743
201.992	-73.573
201.992	-77.255
201.991	-77.766
201.991	-73.364
201.99	-75.386
201.99	-77.659
201.989	-74.288
201.988	-74.694
201.988	-73.148
201.987	-74.535
201.987	-76.447
201.986	-82.212
201.986	-75.059
201.985	-74.459
201.985	-75.011
201.984	-75.314
201.984	-78.227
201.983	-77.729
201.982	-75.851
201.982	-77.839
201.981	-74.844
201.981	-74.02
201.98	-210
201.98	-75.904
201.979	-210
201.979	-75.179
201.978	-75.611
201.978	-77.381
201.977	-72.554
201.976	-75.546
201.976	-77.621
201.975	-74.352
201.975	-74.884
201.974	-75.583
201.974	-73.152
201.973	-77.281
201.973	-76.346
201.972	-75.156
201.972	-80.436
201.971	-77.099
201.97	-75.921
201.97	-85.183
201.969	-75.642
201.969	-74.043
201.968	-74.505
201.968	-75.171
201.967	-75.856
201.967	-73.06
201.966	-76.345
201.966	-77.914
201.965	-73.29
201.964	-210
201.964	-73.397
201.963	-74.264
201.963	-74.279
201.962	-77.692
201.962	-76.612
201.961	-74.606
201.961	-81.9
201.96	-78.168
201.96	-72.763
201.959	-74.664
201.958	-76.197
201.958	-77.069
201.957	-76.33
201.957	-75.579
201.956	-74.05
201.956	-74.917
201.955	-74.98
201.955	-73.831
201.954	-74.393
201.954	-74.442
201.953	-75.848
201.953	-75.035
201.952	-75.23
201.951	-83.522
201.951	-83.331
201.95	-73.598
201.95	-75.185
201.949	-75.566
201.949	-210
201.948	-77.154
201.948	-76.134
201.947	-75.279
201.947	-81.928
201.946	-72.624
201.945	-77.88
201.945	-74.92
201.944	-76.735
201.944	-77.765
201.943	-78.339
201.943	-75.013
201.942	-74.118
201.942	-76.663
201.941	-75
201.941	-72.981
201.94	-77.365
201.939	-75.585
201.939	-74.872
201.938	-79.473
201.938	-74.498
201.937	-75.504
201.937	-73.099
201.936	-210
201.936	-75.596
201.935	-74.539
201.935	-75.11
201.934	-76.059
201.933	-72.953
201.933	-210
201.932	-75.187
201.932	-74.456
201.931	-74.628
201.931	-74.526
201.93	-210
201.93	-73.985
201.929	-75.725
201.929	-75.254
201.928	-75.813
201.927	-100.061
201.927	-74.455
201.926	-72.301
201.926	-76.921
201.925	-76.436
201.925	-73.726
201.924	-77.548
201.924	-74.653
201.923	-75.311
201.923	-73.207
201.922	-78.225
201.921	-74.304
201.921	-78.505
201.92	-76.469
201.92	-73.927
201.919	-78.954
201.919	-74.607
201.918	-85.183
201.918	-74.013
201.917	-74.56
201.917	-79.849
201.916	-73.745
201.916	-76.8
201.915	-80.447
201.914	-74.862
201.914	-73.999
201.913	-74.197
201.913	-75.679
201.912	-82.289
201.912	-83.966
201.911	-74.298
201.911	-74.137
201.91	-74.984
201.91	-74.003
201.909	-83.488
201.908	-72.697
201.908	-76.515
201.907	-77.034
201.907	-81.091
201.906	-74.801
201.906	-74.379
201.905	-75.314
201.905	-76.836
201.904	-75.174
201.904	-73.877
201.903	-78.124
201.902	-73.81
201.902	-77.146
201.901	-74.551
201.901	-210
201.9	-74.557
201.9	-75.562
201.899	-75.586
201.899	-76.19
201.898	-76.143
201.898	-74.768
201.897	-210
201.896	-72.499
201.896	-75.289
201.895	-75.284
201.895	-78.625
201.894	-74.584
201.894	-76.121
201.893	-74.667
201.893	-210
201.892	-75.315
201.892	-72.791
201.891	-78.55
201.89	-78.256
201.89	-72.624
201.889	-76.525
201.889	-76.61
201.888	-78.464
201.888	-74.358
201.887	-78.053
201.887	-76.037
201.886	-77.224
201.886	-76.391
201.885	-75.057
201.885	-74.23
201.884	-75.749
201.883	-75.999
201.883	-73.08
201.882	-74.454
201.882	-83.997
201.881	-73.486
201.881	-74.628
201.88	-73.617
201.88	-80.614
201.879	-74.667
201.879	-76.927
201.878	-72.61
201.877	-78.876
201.877	-77.142
201.876	-74.154
201.876	-75.217
201.875	-77.74
201.875	-75.958
201.874	-77.935
201.874	-76.184
201.873	-72.04
201.873	-80.086
201.872	-73.069
201.871	-75.046
201.871	-76.403
201.87	-74.35
201.87	-210
201.869	-74.979
201.869	-72.473
201.868	-75.135
201.868	-75.356
201.867	-73.15
201.867	-75.868
201.866	-74.269
201.865	-74.061
201.865	-79.777
201.864	-76.855
201.864	-75.55
201.863	-85.159
201.863	-75.826
201.862	-73.567
201.862	-74.907
201.861	-72.289
201.861	-78.127
201.86	-73.77
201.859	-76.043
201.859	-76.004
201.858	-73.282
201.858	-75.56
201.857	-75.123
201.857	-82.079
201.856	-74.025
201.856	-76.776
201.855	-76.487
201.855	-79.132
201.854	-74.192
201.854	-74.768
201.853	-78.002
201.852	-79.544
201.852	-73.119
201.851	-74.582
201.851	-80.789
201.85	-74.556
201.85	-77.227
201.849	-76.06
201.849	-75.796
201.848	-78.714
201.848	-74.791
201.847	-76.189
201.846	-76.917
201.846	-75.537
201.845	-79.568
201.845	-72.36
201.844	-78.573
201.844	-74.978
201.843	-76.728
201.843	-77.06
201.842	-76.18
201.842	-74.668
201.841	-84.143
201.84	-77.4
201.84	-77.441
201.839	-73.488
201.839	-74.225
201.838	-79.87
201.838	-74.778
201.837	-73.172
201.837	-76.632
201.836	-75.695
201.836	-78.152
201.835	-73.386
201.834	-76.174
201.834	-76.336
201.833	-74.842
201.833	-78.755
[truncated: 38,384 more rows]
