# Supplementary material for: The bandgap-detuned excitation regime in photonic-crystal resonators
Source: Nat Commun. 2025 May 31;16:5077. doi: 10.1038/s41467-025-60156-y (PMC12126479; doi:10.1038/s41467-025-60156-y)
Supplement: Supplementary file 3 — Source Data [file 41467_2025_60156_MOESM3_ESM.zip › exp data/fig2c_exp_mus=15.xlsx]

## Sheet: Sheet1
freq mus=15	spectra mus=15
215	-81.2804
214.998	-94.1695
214.997	-82.3344
214.995	-79.1148
214.994	-77.4292
214.992	-210
214.991	-80.6986
214.989	-75.6888
214.988	-81.7457
214.986	-210
214.985	-79.2889
214.983	-210
214.981	-81.6416
214.98	-210
214.978	-95.8288
214.977	-75.915
214.975	-210
214.974	-75.1049
214.972	-210
214.971	-82.9247
214.969	-80.1153
214.968	-210
214.966	-210
214.965	-80.0079
214.963	-91.5523
214.961	-210
214.96	-83.3944
214.958	-79.6206
214.957	-83.838
214.955	-80.1555
214.954	-77.2867
214.952	-210
214.951	-76.6932
214.949	-83.8805
214.948	-80.2193
214.946	-75.9701
214.945	-91.7781
214.943	-77.0344
214.941	-82.3903
214.94	-81.1995
214.938	-80.9245
214.937	-81.3696
214.935	-85.7262
214.934	-78.5825
214.932	-210
214.931	-83.1527
214.929	-210
214.928	-76.7873
214.926	-87.117
214.924	-74.4444
214.923	-102.656
214.921	-79.2091
214.92	-91.6163
214.918	-210
214.917	-77.2078
214.915	-210
214.914	-210
214.912	-75.1855
214.911	-210
214.909	-210
214.908	-210
214.906	-82.6701
214.904	-81.1675
214.903	-77.136
214.901	-210
214.9	-74.6491
214.898	-210
214.897	-78.9925
214.895	-210
214.894	-78.9877
214.892	-88.3801
214.891	-79.02
214.889	-210
214.888	-77.8012
214.886	-76.6285
214.884	-210
214.883	-88.8924
214.881	-79.8831
214.88	-81.8629
214.878	-210
214.877	-78.8126
214.875	-78.3586
214.874	-84.6082
214.872	-80.9043
214.871	-76.3524
214.869	-210
214.867	-75.6999
214.866	-210
214.864	-77.0894
214.863	-79.7505
214.861	-210
214.86	-74.1928
214.858	-85.6848
214.857	-76.361
214.855	-210
214.854	-78.8937
214.852	-80.6014
214.851	-77.8293
214.849	-210
214.847	-81.3916
214.846	-210
214.844	-79.6665
214.843	-81.6346
214.841	-77.1553
214.84	-210
214.838	-79.7737
214.837	-86.2856
214.835	-79.4337
214.834	-90.51
214.832	-90.2516
214.831	-77.9136
214.829	-75.5858
214.827	-84.0541
214.826	-210
214.824	-82.6601
214.823	-80.9691
214.821	-79.6474
214.82	-81.3101
214.818	-80.0134
214.817	-83.9512
214.815	-78.2342
214.814	-81.0257
214.812	-79.8095
214.811	-75.0188
214.809	-210
214.807	-78.4466
214.806	-210
214.804	-84.1925
214.803	-79.5013
214.801	-78.9635
214.8	-210
214.798	-82.4408
214.797	-84.6216
214.795	-79.3346
214.794	-82.8218
214.792	-84.6874
214.791	-80.3698
214.789	-210
214.787	-74.5624
214.786	-80.4488
214.784	-82.6154
214.783	-77.4727
214.781	-210
214.78	-76.953
214.778	-79.1397
214.777	-210
214.775	-76.6985
214.774	-210
214.772	-74.4308
214.771	-210
214.769	-77.8698
214.767	-210
214.766	-77.3188
214.764	-85.8156
214.763	-76.0152
214.761	-79.9233
214.76	-81.8903
214.758	-210
214.757	-79.344
214.755	-74.4282
214.754	-78.4102
214.752	-78.0989
214.751	-78.42
214.749	-210
214.747	-76.1396
214.746	-90.3924
214.744	-78.2024
214.743	-94.2286
214.741	-82.1131
214.74	-77.3273
214.738	-77.707
214.737	-90.589
214.735	-85.9783
214.734	-77.3664
214.732	-78.3076
214.731	-210
214.729	-87.5997
214.727	-78.7981
214.726	-210
214.724	-80.924
214.723	-77.3959
214.721	-78.566
214.72	-210
214.718	-74.8961
214.717	-77.6682
214.715	-210
214.714	-81.9745
214.712	-210
214.711	-85.129
214.709	-78.297
214.707	-79.3949
214.706	-81.5014
214.704	-77.7232
214.703	-210
214.701	-80.9307
214.7	-210
214.698	-81.2117
214.697	-77.5553
214.695	-88.866
214.694	-74.6938
214.692	-210
214.691	-78.85
214.689	-83.924
214.687	-78.4268
214.686	-78.0913
214.684	-81.9385
214.683	-210
214.681	-81.1877
214.68	-80.6573
214.678	-77.8304
214.677	-79.301
214.675	-210
214.674	-79.8239
214.672	-77.3356
214.671	-78.6518
214.669	-77.6039
214.667	-74.0058
214.666	-210
214.664	-210
214.663	-76.4697
214.661	-79.182
214.66	-101.646
214.658	-86.6697
214.657	-210
214.655	-77.9645
214.654	-85.7723
214.652	-210
214.651	-210
214.649	-75.8788
214.647	-210
214.646	-77.4353
214.644	-79.0171
214.643	-210
214.641	-79.2988
214.64	-210
214.638	-78.4998
214.637	-79.6201
214.635	-80.5192
214.634	-78.3278
214.632	-80.5759
214.631	-210
214.629	-210
214.628	-86.5265
214.626	-76.2916
214.624	-78.7921
214.623	-76.3304
214.621	-210
214.62	-77.3909
214.618	-85.1728
214.617	-210
214.615	-210
214.614	-83.4979
214.612	-210
214.611	-77.3496
214.609	-78.6328
214.608	-210
214.606	-210
214.604	-81.0754
214.603	-75.226
214.601	-78.0114
214.6	-85.137
214.598	-80.0627
214.597	-85.0344
214.595	-77.2942
214.594	-81.39
214.592	-76.2191
214.591	-210
214.589	-82.7767
214.588	-82.2215
214.586	-210
214.584	-76.7407
214.583	-83.3065
214.581	-76.754
214.58	-210
214.578	-79.956
214.577	-82.3777
214.575	-76.5837
214.574	-81.8115
214.572	-84.9987
214.571	-79.1651
214.569	-93.614
214.568	-78.5081
214.566	-86.6633
214.565	-86.1887
214.563	-210
214.561	-210
214.56	-76.2244
214.558	-81.2273
214.557	-85.9826
214.555	-82.9765
214.554	-81.5679
214.552	-78.3736
214.551	-210
214.549	-80.3382
214.548	-80.2179
214.546	-76.2292
214.545	-76.7988
214.543	-77.8673
214.541	-210
214.54	-210
214.538	-75.9948
214.537	-210
214.535	-82.1786
214.534	-210
214.532	-76.5127
214.531	-90.615
214.529	-210
214.528	-88.1135
214.526	-80.4149
214.525	-97.265
214.523	-210
214.522	-75.253
214.52	-85.8667
214.518	-210
214.517	-76.7343
214.515	-90.1526
214.514	-76.4788
214.512	-79.9964
214.511	-84.8071
214.509	-80.096
214.508	-78.4069
214.506	-87.2231
214.505	-75.7491
214.503	-210
214.502	-77.0812
214.5	-80.6628
214.499	-80.4518
214.497	-210
214.495	-75.2511
214.494	-78.7629
214.492	-81.5022
214.491	-80.2789
214.489	-79.172
214.488	-81.8614
214.486	-76.6537
214.485	-210
214.483	-75.4685
214.482	-79.6822
214.48	-82.6854
214.479	-77.3581
214.477	-86.4161
214.476	-77.0889
214.474	-210
214.472	-77.4993
214.471	-79.7267
214.469	-83.3811
214.468	-81.9771
214.466	-210
214.465	-78.1384
214.463	-109.373
214.462	-77.0051
214.46	-88.2463
214.459	-98.6116
214.457	-78.6332
214.456	-78.18
214.454	-76.4537
214.452	-78.9906
214.451	-75.6103
214.449	-82.8963
214.448	-78.7067
214.446	-80.9251
214.445	-210
214.443	-77.5658
214.442	-81.0371
214.44	-210
214.439	-77.9792
214.437	-210
214.436	-78.6365
214.434	-89.4724
214.433	-210
214.431	-79.4827
214.429	-76.9953
214.428	-75.8484
214.426	-83.9767
214.425	-96.0843
214.423	-102.806
214.422	-76.5724
214.42	-210
214.419	-83.6644
214.417	-86.3439
214.416	-78.1651
214.414	-75.5777
214.413	-84.8652
214.411	-80.5378
214.41	-78.8876
214.408	-79.6587
214.406	-77.209
214.405	-210
214.403	-77.5054
214.402	-80.569
214.4	-210
214.399	-75.413
214.397	-76.0962
214.396	-210
214.394	-210
214.393	-77.8244
214.391	-80.2709
214.39	-210
214.388	-82.7105
214.387	-86.3419
214.385	-81.0602
214.383	-77.3561
214.382	-210
214.38	-77.7298
214.379	-82.2069
214.377	-83.8402
214.376	-82.0085
214.374	-85.1724
214.373	-81.1972
214.371	-210
214.37	-210
214.368	-78.6251
214.367	-91.9307
214.365	-78.7803
214.364	-210
214.362	-76.1568
214.36	-88.0124
214.359	-210
214.357	-76.6144
214.356	-210
214.354	-78.807
214.353	-81.0647
214.351	-93.2627
214.35	-210
214.348	-210
214.347	-73.7448
214.345	-91.2635
214.344	-78.5701
214.342	-81.0222
214.341	-81.416
214.339	-78.5962
214.337	-77.1514
214.336	-210
214.334	-78.1625
214.333	-82.4068
214.331	-210
214.33	-77.0472
214.328	-210
214.327	-80.4443
214.325	-77.3838
214.324	-77.9041
214.322	-87.7429
214.321	-79.1154
214.319	-210
214.318	-87.2055
214.316	-78.9077
214.315	-90.2869
214.313	-210
214.311	-80.1028
214.31	-210
214.308	-78.367
214.307	-80.3617
214.305	-86.6643
214.304	-80.9116
214.302	-79.074
214.301	-210
214.299	-75.7805
214.298	-210
214.296	-77.423
214.295	-81.8835
214.293	-210
214.292	-77.4016
214.29	-83.2681
214.288	-210
214.287	-210
214.285	-75.4932
214.284	-210
214.282	-81.6063
214.281	-82.3049
214.279	-210
214.278	-89.9347
214.276	-81.6709
214.275	-79.1963
214.273	-87.5482
214.272	-87.3951
214.27	-85.7502
214.269	-85.5896
214.267	-77.9711
214.265	-82.5645
214.264	-210
214.262	-77.376
214.261	-210
214.259	-83.0657
214.258	-80.3919
214.256	-82.7146
214.255	-210
214.253	-75.3715
214.252	-87.8219
214.25	-210
214.249	-76.8059
214.247	-81.5377
214.246	-79.8956
214.244	-80.7456
214.243	-80.5728
214.241	-79.5324
214.239	-210
214.238	-76.5992
214.236	-210
214.235	-81.6098
214.233	-76.1707
214.232	-210
214.23	-75.5826
214.229	-80.7559
214.227	-86.5008
214.226	-78.4313
214.224	-79.8032
214.223	-78.9013
214.221	-80.0375
214.22	-210
214.218	-75.6334
214.217	-84.4137
214.215	-210
214.213	-78.2678
214.212	-82.2459
214.21	-75.1692
214.209	-210
214.207	-79.3489
214.206	-79.139
214.204	-87.3763
214.203	-80.5856
214.201	-210
214.2	-81.4281
214.198	-210
214.197	-79.0788
214.195	-78.9599
214.194	-81.4326
214.192	-86.7292
214.19	-74.7551
214.189	-82.3454
214.187	-86.2743
214.186	-82.9975
214.184	-73.4506
214.183	-210
214.181	-80.9529
214.18	-210
214.178	-76.5739
214.177	-81.6156
214.175	-87.2161
214.174	-82.5615
214.172	-86.0601
214.171	-85.5354
214.169	-210
214.168	-210
214.166	-210
214.164	-210
214.163	-78.3321
214.161	-84.9278
214.16	-82.6123
214.158	-77.6381
214.157	-210
214.155	-78.2722
214.154	-210
214.152	-210
214.151	-76.8773
214.149	-79.5338
214.148	-210
214.146	-77.8152
214.145	-78.9342
214.143	-210
214.142	-82.6825
214.14	-210
214.138	-74.9759
214.137	-80.5069
214.135	-79.2558
214.134	-76.5351
214.132	-82.7024
214.131	-96.0513
214.129	-79.2428
214.128	-80.2903
214.126	-210
214.125	-78.5929
214.123	-210
214.122	-78.7312
214.12	-80.9262
214.119	-210
214.117	-210
214.116	-88.6231
214.114	-74.6149
214.112	-84.8508
214.111	-210
214.109	-210
214.108	-75.9916
214.106	-82.9019
214.105	-79.1135
214.103	-210
214.102	-87.4103
214.1	-78.3253
214.099	-78.1373
214.097	-78.0712
214.096	-81.4355
214.094	-210
214.093	-80.9055
214.091	-87.5855
214.09	-210
214.088	-210
214.086	-76.2638
214.085	-210
214.083	-80.3741
214.082	-81.8769
214.08	-83.0998
214.079	-79.8495
214.077	-210
214.076	-84.3957
214.074	-75.5308
214.073	-210
214.071	-210
214.07	-77.2017
214.068	-74.2578
214.067	-80.779
214.065	-76.9357
214.064	-82.0469
214.062	-79.1349
214.06	-83.1307
214.059	-76.4558
214.057	-85.5874
214.056	-210
214.054	-80.0214
214.053	-85.4043
214.051	-210
214.05	-76.485
214.048	-210
214.047	-81.5949
214.045	-76.5535
214.044	-80.861
214.042	-81.4757
214.041	-80.5738
214.039	-210
214.038	-210
214.036	-79.7902
214.035	-210
214.033	-80.4068
214.031	-78.4668
214.03	-83.4469
214.028	-79.0765
214.027	-210
214.025	-78.1085
214.024	-78.2472
214.022	-79.498
214.021	-210
214.019	-80.2565
214.018	-82.2516
214.016	-80.1244
214.015	-86.3785
214.013	-78.9825
214.012	-79.237
214.01	-78.1634
214.009	-77.7226
214.007	-80.7237
214.005	-77.4047
214.004	-210
214.002	-78.3457
214.001	-76.1177
213.999	-84.2106
213.998	-88.391
213.996	-79.6767
213.995	-210
213.993	-76.9442
213.992	-81.9464
213.99	-85.6341
213.989	-81.9917
213.987	-81.9521
213.986	-79.9978
213.984	-79.8807
213.983	-210
213.981	-82.2405
213.98	-78.6891
213.978	-76.9495
213.976	-210
213.975	-74.7263
213.973	-210
213.972	-210
213.97	-81.4944
213.969	-74.3623
213.967	-210
213.966	-94.2529
213.964	-210
213.963	-76.4734
213.961	-210
213.96	-210
213.958	-75.6261
213.957	-82.192
213.955	-210
213.954	-74.9119
213.952	-84.5294
213.951	-78.6843
213.949	-80.4798
213.947	-210
213.946	-80.3618
213.944	-79.5803
213.943	-210
213.941	-91.269
213.94	-75.9945
213.938	-81.9596
213.937	-85.656
213.935	-210
213.934	-82.0633
213.932	-94.3504
213.931	-77.4646
213.929	-77.3889
213.928	-210
213.926	-81.2381
213.925	-79.6629
213.923	-82.1712
213.921	-79.0892
213.92	-78.6147
213.918	-80.4401
213.917	-210
213.915	-83.6597
213.914	-82.3096
213.912	-76.6866
213.911	-85.3286
213.909	-79.5219
213.908	-74.9271
213.906	-210
213.905	-77.6936
213.903	-89.3223
213.902	-210
213.9	-78.0442
213.899	-86.7673
213.897	-80.9998
213.896	-210
213.894	-210
213.892	-210
213.891	-210
213.889	-97.5144
213.888	-82.9734
213.886	-210
213.885	-77.3997
213.883	-76.7864
213.882	-210
213.88	-210
213.879	-77.8356
213.877	-79.2268
213.876	-78.1822
213.874	-210
213.873	-78.4126
213.871	-77.5997
213.87	-81.7068
213.868	-210
213.867	-210
213.865	-80.9681
213.864	-210
213.862	-86.0861
213.86	-81.5836
213.859	-78.5738
213.857	-81.9854
213.856	-76.9657
213.854	-76.376
213.853	-210
213.851	-87.0686
213.85	-78.1658
213.848	-78.1922
213.847	-210
213.845	-77.6258
213.844	-76.7046
213.842	-210
213.841	-80.1948
213.839	-82.7085
213.838	-210
213.836	-80.5578
213.835	-77.9595
213.833	-86.9177
213.831	-83.0565
213.83	-210
213.828	-76.7578
213.827	-210
213.825	-76.3508
213.824	-86.8475
213.822	-77.4058
213.821	-75.6763
213.819	-79.0683
213.818	-210
213.816	-83.9774
213.815	-75.4922
213.813	-210
213.812	-78.2983
213.81	-210
213.809	-92.8628
213.807	-77.7503
213.806	-210
213.804	-79.3025
213.802	-210
213.801	-77.8846
213.799	-80.3833
213.798	-79.2456
213.796	-210
213.795	-210
213.793	-76.2901
213.792	-210
213.79	-78.879
213.789	-80.6636
213.787	-77.7123
213.786	-210
213.784	-78.1645
213.783	-210
213.781	-210
213.78	-85.4682
213.778	-210
213.777	-75.4274
213.775	-210
213.774	-210
213.772	-79.8622
213.77	-210
213.769	-76.9335
213.767	-79.938
213.766	-76.7681
213.764	-210
213.763	-76.1669
213.761	-76.7859
213.76	-210
213.758	-210
213.757	-76.4235
213.755	-75.9492
213.754	-86.3259
213.752	-86.8609
213.751	-210
213.749	-88.6533
213.748	-81.4466
213.746	-210
213.745	-79.6934
213.743	-77.6595
213.742	-81.7315
213.74	-82.1169
213.738	-210
213.737	-79.2389
213.735	-210
213.734	-85.6545
213.732	-76.9656
213.731	-90.4057
213.729	-77.4261
213.728	-84.0685
213.726	-80.9556
213.725	-81.0361
213.723	-77.8762
213.722	-77.2558
213.72	-77.5794
213.719	-90.329
213.717	-77.5904
213.716	-80.9771
213.714	-83.9633
213.713	-82.3595
213.711	-84.8954
213.71	-210
213.708	-79.3009
213.706	-78.8853
213.705	-76.7761
213.703	-79.0762
213.702	-210
213.7	-210
213.699	-76.5586
213.697	-210
213.696	-79.1679
213.694	-210
213.693	-79.2399
213.691	-83.3807
213.69	-78.6381
213.688	-210
213.687	-81.9641
213.685	-210
213.684	-76.7682
213.682	-210
213.681	-77.8786
213.679	-210
213.678	-75.843
213.676	-210
213.674	-80.4477
213.673	-74.9847
213.671	-210
213.67	-87.0566
213.668	-76.8023
213.667	-85.2735
213.665	-76.5027
213.664	-210
213.662	-78.7987
213.661	-78.9504
213.659	-80.5041
213.658	-210
213.656	-210
213.655	-93.8538
213.653	-84.511
213.652	-78.5253
213.65	-83.0119
213.649	-77.9768
213.647	-78.903
213.646	-210
213.644	-210
213.643	-88.1192
213.641	-210
213.639	-85.4037
213.638	-210
213.636	-210
213.635	-78.8829
213.633	-210
213.632	-210
213.63	-77.0805
213.629	-210
213.627	-78.3037
213.626	-79.3118
213.624	-210
213.623	-83.8309
213.621	-78.4571
213.62	-76.9445
213.618	-210
213.617	-210
213.615	-82.1521
213.614	-80.0701
213.612	-210
213.611	-78.9151
213.609	-79.5041
213.608	-77.2889
213.606	-77.5917
213.604	-210
213.603	-79.9461
213.601	-210
213.6	-80.2434
213.598	-76.3741
213.597	-210
213.595	-89.6364
213.594	-79.0959
213.592	-84.1582
213.591	-79.9177
213.589	-78.014
213.588	-210
213.586	-75.1607
213.585	-210
213.583	-77.5969
213.582	-81.756
213.58	-210
213.579	-78.8956
213.577	-77.8313
213.576	-210
213.574	-78.4334
213.573	-80.9664
213.571	-210
213.569	-76.7307
213.568	-82.3738
213.566	-84.9755
213.565	-210
213.563	-79.7832
213.562	-210
213.56	-79.8033
213.559	-75.3336
213.557	-210
213.556	-79.3751
213.554	-77.8859
213.553	-210
213.551	-76.3138
213.55	-210
213.548	-210
213.547	-75.1078
213.545	-210
213.544	-80.7707
213.542	-210
213.541	-77.564
213.539	-77.735
213.538	-78.9559
213.536	-81.1369
213.534	-81.2744
213.533	-210
213.531	-79.9411
213.53	-210
213.528	-78.9336
213.527	-75.754
213.525	-77.881
213.524	-210
213.522	-75.2825
213.521	-210
213.519	-79.1474
213.518	-76.1203
213.516	-79.0244
213.515	-210
213.513	-76.1502
213.512	-80.3538
213.51	-77.8712
213.509	-79.8604
213.507	-210
213.506	-79.8078
213.504	-210
213.503	-78.6585
213.501	-77.8093
213.5	-210
213.498	-210
213.496	-210
213.495	-80.7686
213.493	-210
213.492	-74.8915
213.49	-79.9511
213.489	-82.32
213.487	-210
213.486	-210
213.484	-210
213.483	-210
213.481	-79.0007
213.48	-84.6319
213.478	-75.6449
213.477	-78.3882
213.475	-210
213.474	-210
213.472	-80.4758
213.471	-78.5804
213.469	-79.066
213.468	-210
213.466	-94.0083
213.465	-80.9242
213.463	-83.2357
213.461	-76.082
213.46	-210
213.458	-210
213.457	-79.7524
213.455	-78.4831
213.454	-79.8636
213.452	-210
213.451	-88.3838
213.449	-78.4255
213.448	-76.8717
213.446	-82.4518
213.445	-210
213.443	-79.1933
213.442	-76.3997
213.44	-86.6664
213.439	-80.571
213.437	-210
213.436	-86.1296
213.434	-210
213.433	-78.4896
213.431	-210
213.43	-210
213.428	-210
213.427	-78.4956
213.425	-77.3457
213.424	-210
213.422	-210
213.42	-81.7961
213.419	-89.4656
213.417	-210
213.416	-84.1526
213.414	-81.7385
213.413	-86.2352
213.411	-86.0131
213.41	-210
213.408	-78.8932
213.407	-78.0275
213.405	-81.1179
213.404	-78.3383
213.402	-79.9182
213.401	-76.3681
213.399	-80.1882
213.398	-210
213.396	-78.3615
213.395	-77.7962
213.393	-210
213.392	-79.5091
213.39	-83.6029
213.389	-210
213.387	-79.0451
213.386	-93.0357
213.384	-80.2232
213.382	-210
213.381	-210
213.379	-76.703
213.378	-79.0329
213.376	-81.0545
213.375	-82.9123
213.373	-86.6161
213.372	-78.8266
213.37	-79.8953
213.369	-210
213.367	-77.8616
213.366	-93.6648
213.364	-79.2087
213.363	-82.4025
213.361	-210
213.36	-96.089
213.358	-79.9037
213.357	-210
213.355	-81.2181
213.354	-76.2945
213.352	-84.0289
213.351	-79.7799
213.349	-78.4152
213.348	-79.5023
213.346	-86.1943
213.345	-79.0303
213.343	-79.0533
213.341	-210
213.34	-85.8403
213.338	-210
213.337	-82.569
213.335	-77.1184
213.334	-81.3516
213.332	-77.32
213.331	-210
213.329	-83.8089
213.328	-210
213.326	-210
213.325	-90.6279
213.323	-78.0944
213.322	-78.9228
213.32	-88.4983
213.319	-81.3308
213.317	-210
213.316	-210
213.314	-81.1468
213.313	-81.6803
213.311	-75.6715
213.31	-77.9117
213.308	-79.3575
213.307	-210
213.305	-89.3296
213.304	-76.5293
213.302	-210
213.301	-80.6815
213.299	-82.0769
213.297	-210
213.296	-76.9942
213.294	-210
213.293	-83.6925
213.291	-210
213.29	-79.5449
213.288	-77.8734
213.287	-79.3184
213.285	-85.2643
213.284	-86.615
213.282	-210
213.281	-77.8757
213.279	-76.8705
213.278	-82.8934
213.276	-76.9546
213.275	-79.1081
213.273	-83.6916
213.272	-210
213.27	-78.6139
213.269	-77.3026
213.267	-210
213.266	-76.8239
213.264	-77.1508
213.263	-86.2058
213.261	-102.699
213.26	-210
213.258	-78.0328
213.257	-210
213.255	-76.4058
213.253	-83.6906
213.252	-79.5038
213.25	-78.7414
213.249	-80.0937
213.247	-78.4411
213.246	-81.0227
213.244	-210
213.243	-79.377
213.241	-78.2063
213.24	-80.4054
213.238	-80.0116
213.237	-80.794
213.235	-93.2361
213.234	-210
213.232	-79.4224
213.231	-210
213.229	-78.5954
213.228	-79.3344
213.226	-77.8763
213.225	-210
213.223	-75.0221
213.222	-78.9102
213.22	-90.1839
213.219	-85.345
213.217	-78.1885
213.216	-80.8999
213.214	-78.2684
213.213	-80.1437
213.211	-91.5045
213.209	-84.1563
213.208	-76.2602
213.206	-210
213.205	-77.0321
213.203	-79.9429
213.202	-88.6274
213.2	-210
213.199	-210
213.197	-75.6134
213.196	-210
213.194	-78.2733
213.193	-78.2924
213.191	-76.7678
213.19	-75.4998
213.188	-81.0773
213.187	-77.4342
213.185	-76.5192
213.184	-95.8299
213.182	-82.5771
213.181	-86.1423
213.179	-78.3758
213.178	-210
213.176	-90.9725
213.175	-76.2493
213.173	-92.292
213.172	-79.1567
213.17	-210
213.169	-77.5643
213.167	-85.4524
213.166	-78.2416
213.164	-90.2476
213.162	-80.4813
213.161	-92.7899
213.159	-79.1329
213.158	-78.7404
213.156	-86.9052
213.155	-78.9131
213.153	-210
213.152	-82.1621
213.15	-76.7921
213.149	-83.3238
213.147	-210
213.146	-75.1812
213.144	-92.5843
213.143	-80.2489
213.141	-82.0845
213.14	-78.8179
213.138	-83.0768
213.137	-85.5529
213.135	-73.8131
213.134	-80.1161
213.132	-83.0489
213.131	-88.7172
213.129	-89.3956
213.128	-86.3228
213.126	-75.9336
213.125	-76.2897
213.123	-82.7644
213.122	-79.7474
213.12	-82.7784
213.119	-79.4941
213.117	-210
213.116	-84.9499
213.114	-81.206
213.112	-210
213.111	-76.2225
213.109	-78.1229
213.108	-210
213.106	-75.2328
213.105	-210
213.103	-77.735
213.102	-80.9542
213.1	-81.0212
213.099	-210
213.097	-77.3366
213.096	-77.6842
213.094	-79.5084
213.093	-210
213.091	-77.0117
213.09	-84.0863
213.088	-210
213.087	-75.8973
213.085	-80.9019
213.084	-78.9769
213.082	-76.649
213.081	-210
213.079	-210
213.078	-210
213.076	-79.4757
213.075	-78.6955
213.073	-78.049
213.072	-210
213.07	-76.6886
213.069	-210
213.067	-74.2227
213.066	-210
213.064	-210
213.063	-210
213.061	-80.8912
213.059	-210
213.058	-77.8507
213.056	-79.7807
213.055	-93.0826
213.053	-76.4851
213.052	-83.7861
213.05	-210
213.049	-210
213.047	-94.4935
213.046	-76.372
213.044	-210
213.043	-79.522
213.041	-80.7228
213.04	-210
213.038	-77.5644
213.037	-80.5473
213.035	-85.4851
213.034	-83.0139
213.032	-77.3269
213.031	-210
213.029	-210
213.028	-79.6005
213.026	-210
213.025	-79.3772
213.023	-78.7726
213.022	-76.9043
213.02	-83.0268
213.019	-210
213.017	-210
213.016	-75.4433
213.014	-80.5401
213.013	-210
213.011	-77.7268
213.01	-210
213.008	-76.6806
213.007	-210
213.005	-210
213.003	-75.9783
213.002	-210
213	-83.0462
212.999	-80.3461
212.997	-210
212.996	-78.9697
212.994	-210
212.993	-76.3604
212.991	-79.3775
212.99	-78.8255
212.988	-210
212.987	-76.1396
212.985	-210
212.984	-210
212.982	-76.7632
212.981	-80.4551
212.979	-78.7055
212.978	-210
212.976	-77.5662
212.975	-210
212.973	-210
212.972	-79.3266
212.97	-83.1579
212.969	-86.3665
212.967	-77.0638
212.966	-75.5331
212.964	-210
212.963	-80.3438
212.961	-77.1519
212.96	-210
212.958	-76.7255
212.957	-76.2708
212.955	-78.0224
212.954	-78.3273
212.952	-210
212.951	-80.3661
212.949	-210
212.947	-76.8305
212.946	-78.2709
212.944	-80.2098
212.943	-79.4388
212.941	-81.277
212.94	-210
212.938	-78.0998
212.937	-210
212.935	-76.4561
212.934	-76.7952
212.932	-77.466
212.931	-210
212.929	-80.7586
212.928	-210
212.926	-210
212.925	-77.4605
212.923	-78.9225
212.922	-83.0128
212.92	-81.3235
212.919	-210
212.917	-81.6053
212.916	-78.8807
212.914	-84.6717
212.913	-210
212.911	-80.266
212.91	-80.3867
212.908	-79.0991
212.907	-77.5277
212.905	-77.9863
212.904	-210
212.902	-76.6721
212.901	-74.7004
212.899	-210
212.898	-210
212.896	-83.724
212.895	-79.0629
212.893	-210
212.892	-78.2669
212.89	-210
212.889	-88.4501
212.887	-210
212.885	-78.1381
212.884	-76.4477
212.882	-210
212.881	-82.6861
212.879	-75.903
212.878	-210
212.876	-83.2189
212.875	-85.7895
212.873	-78.5005
212.872	-79.5568
212.87	-210
212.869	-84.5218
212.867	-76.3821
212.866	-89.8177
212.864	-80.7446
212.863	-81.4361
212.861	-76.3096
212.86	-77.2115
212.858	-210
212.857	-78.767
212.855	-82.3651
212.854	-210
212.852	-210
212.851	-85.9158
212.849	-87.5823
212.848	-77.7848
212.846	-79.5667
212.845	-78.7447
212.843	-81.4206
212.842	-80.2763
212.84	-84.9658
212.839	-80.4959
212.837	-210
212.836	-210
212.834	-76.1676
212.833	-75.6554
212.831	-210
212.83	-78.3292
212.828	-83.0427
212.827	-76.7542
212.825	-77.3052
212.824	-210
212.822	-89.7822
212.821	-210
212.819	-87.2703
212.817	-80.1372
212.816	-74.1692
212.814	-210
212.813	-81.1774
212.811	-81.4206
212.81	-82.8099
212.808	-210
212.807	-210
212.805	-81.5784
212.804	-78.8406
212.802	-84.8391
212.801	-75.6087
212.799	-90.1659
212.798	-76.1445
212.796	-79.7628
212.795	-88.5728
212.793	-83.7948
212.792	-76.9334
212.79	-82.0895
212.789	-210
212.787	-82.2356
212.786	-84.543
212.784	-210
212.783	-76.4297
212.781	-76.3694
212.78	-78.8065
212.778	-210
212.777	-77.3732
212.775	-82.7821
212.774	-82.0835
212.772	-210
212.771	-80.5703
212.769	-81.5262
212.768	-210
212.766	-80.5281
212.765	-79.0832
212.763	-82.2491
212.762	-210
212.76	-82.9979
212.759	-75.4894
212.757	-210
212.756	-77.1063
212.754	-210
212.753	-85.0172
212.751	-210
212.75	-80.6918
212.748	-210
212.747	-210
212.745	-81.4229
212.743	-87.7744
212.742	-74.3664
212.74	-84.6483
212.739	-84.4504
212.737	-210
212.736	-89.9781
212.734	-81.5338
212.733	-82.8283
212.731	-83.4862
212.73	-80.1894
212.728	-83.7198
212.727	-80.2669
212.725	-89.6955
212.724	-79.5087
212.722	-210
212.721	-84.3634
212.719	-78.5117
212.718	-88.4471
212.716	-210
212.715	-210
212.713	-82.34
212.712	-89.4001
212.71	-210
212.709	-81.3195
212.707	-77.0131
212.706	-210
212.704	-81.3642
212.703	-90.199
212.701	-79.0042
212.7	-77.3723
212.698	-90.9495
212.697	-76.5819
212.695	-85.9546
212.694	-80.3449
212.692	-80.7722
212.691	-84.4873
212.689	-81.5993
212.688	-86.7057
212.686	-80.3608
212.685	-210
212.683	-74.8003
212.682	-82.5599
212.68	-92.6538
212.679	-210
212.677	-210
212.676	-210
212.674	-76.8889
212.673	-75.1525
212.671	-87.9507
212.67	-81.6717
212.668	-75.6442
212.667	-210
212.665	-86.7212
212.664	-75.6434
212.662	-87.068
212.66	-75.3465
212.659	-210
212.657	-210
212.656	-210
212.654	-80.7356
212.653	-210
212.651	-75.4392
212.65	-87.9487
212.648	-85.3583
212.647	-84.1671
212.645	-77.3775
212.644	-210
212.642	-76.8713
212.641	-79.1558
212.639	-81.6007
212.638	-79.8155
212.636	-79.4356
212.635	-76.1739
212.633	-210
212.632	-210
212.63	-78.2663
212.629	-79.1399
212.627	-79.419
212.626	-82.8841
212.624	-95.0082
212.623	-210
212.621	-81.9339
212.62	-83.7561
212.618	-80.8916
212.617	-79.5939
212.615	-210
212.614	-77.7037
212.612	-83.9744
212.611	-82.9417
212.609	-79.476
212.608	-81.387
212.606	-86.1829
212.605	-79.02
212.603	-78.1526
212.602	-82.5593
212.6	-84.5619
212.599	-80.0137
212.597	-210
212.596	-77.812
212.594	-210
212.593	-80.954
212.591	-82.5471
212.59	-88.8469
212.588	-210
212.587	-210
212.585	-75.6495
212.584	-80.344
212.582	-96.051
212.581	-78.5369
212.579	-210
212.578	-78.3007
212.576	-79.0124
212.575	-75.4155
212.573	-210
212.572	-79.365
212.57	-79.7337
212.569	-85.9163
212.567	-78.7502
212.565	-76.8461
212.564	-80.4454
212.562	-210
212.561	-75.6848
212.559	-79.5451
212.558	-210
212.556	-79.6385
212.555	-210
212.553	-210
212.552	-79.3914
212.55	-84.4272
212.549	-89.2343
212.547	-76.6936
212.546	-79.9064
212.544	-77.4218
212.543	-210
212.541	-210
212.54	-80.1299
212.538	-210
212.537	-210
212.535	-83.4275
212.534	-210
212.532	-76.584
212.531	-79.2718
212.529	-79.9559
212.528	-77.9167
212.526	-210
212.525	-80.6479
212.523	-78.3382
212.522	-82.6796
212.52	-87.8688
212.519	-77.5989
212.517	-81.8608
212.516	-83.2649
212.514	-210
212.513	-80.0392
212.511	-74.1066
212.51	-210
212.508	-87.7144
212.507	-210
212.505	-80.5186
212.504	-80.334
212.502	-77.3441
212.501	-210
212.499	-77.5829
212.498	-86.2547
212.496	-81.8426
212.495	-84.3138
212.493	-80.4135
212.492	-210
212.49	-79.3367
212.489	-77.4665
212.487	-77.1488
212.486	-80.9237
212.484	-77.2043
212.483	-210
212.481	-79.5885
212.48	-79.0389
212.478	-76.3965
212.477	-210
212.475	-77.7466
212.474	-210
212.472	-76.7849
212.471	-79.8702
212.469	-210
212.468	-210
212.466	-76.4983
212.465	-80.1878
212.463	-81.5541
212.462	-78.0426
212.46	-81.1458
212.459	-79.4648
212.457	-84.5656
212.456	-81.0199
212.454	-77.5912
212.453	-78.3481
212.451	-80.0547
212.45	-78.0225
212.448	-80.67
212.446	-77.0054
212.445	-82.5855
212.443	-79.7488
212.442	-210
212.44	-82.6147
212.439	-76.7618
212.437	-93.6055
212.436	-77.7098
212.434	-80.2768
212.433	-78.3207
212.431	-76.3004
212.43	-210
212.428	-78.8336
212.427	-75.738
212.425	-77.624
212.424	-80.704
212.422	-81.7074
212.421	-82.6954
212.419	-77.5765
212.418	-210
212.416	-76.9878
212.415	-79.417
212.413	-80.1461
212.412	-83.958
212.41	-78.7535
212.409	-210
212.407	-78.2424
212.406	-210
212.404	-76.118
212.403	-210
212.401	-82.3789
212.4	-83.5809
212.398	-79.0822
212.397	-210
212.395	-77.5483
212.394	-210
212.392	-78.3563
212.391	-84.9663
212.389	-79.1944
212.388	-86.0558
212.386	-210
212.385	-84.7152
212.383	-210
212.382	-78.1784
212.38	-74.0799
212.379	-94.0601
212.377	-77.081
212.376	-210
212.374	-78.1441
212.373	-91.3608
212.371	-82.7354
212.37	-210
212.368	-77.9041
212.367	-78.5591
212.365	-79.4285
212.364	-78.7057
212.362	-210
212.361	-210
212.359	-79.7309
212.358	-82.1436
212.356	-79.072
212.355	-210
212.353	-78.5498
212.352	-210
212.35	-74.9178
212.349	-210
212.347	-74.8888
212.346	-77.9914
212.344	-210
212.343	-80.474
212.341	-80.6815
212.34	-210
212.338	-78.271
212.337	-79.8419
212.335	-79.4591
212.334	-95.6461
212.332	-210
212.331	-76.8048
212.329	-210
212.328	-79.7783
212.326	-79.6366
212.325	-82.4797
212.323	-83.774
212.322	-78.6348
212.32	-210
212.319	-77.214
212.317	-210
212.316	-83.2775
212.314	-78.6485
212.313	-80.4322
212.311	-75.5224
212.31	-210
212.308	-84.1696
212.307	-90.3728
212.305	-80.7069
212.304	-81.2035
212.302	-210
212.301	-75.6762
212.299	-210
212.298	-76.466
212.296	-79.3415
212.295	-91.1162
212.293	-81.064
212.292	-77.0885
212.29	-81.2025
212.289	-210
212.287	-81.3566
212.286	-210
212.284	-83.0828
212.283	-210
212.281	-80.4991
212.28	-210
212.278	-77.0219
212.277	-210
212.275	-86.1269
212.274	-78.8774
212.272	-210
212.271	-83.4902
212.269	-81.5877
212.267	-80.5712
212.266	-210
212.264	-79.7692
212.263	-80.8666
212.261	-77.9442
212.26	-81.6454
212.258	-89.9711
212.257	-78.7395
212.255	-210
212.254	-78.9981
212.252	-78.7949
212.251	-78.4584
212.249	-210
212.248	-77.7872
212.246	-210
212.245	-79.1961
212.243	-210
212.242	-85.8868
212.24	-78.1849
212.239	-78.4531
212.237	-210
212.236	-85.0583
212.234	-210
212.233	-77.785
212.231	-210
212.23	-85.5049
212.228	-78.4139
212.227	-210
212.225	-85.9013
212.224	-210
212.222	-78.0129
212.221	-79.8715
212.219	-84.2722
212.218	-84.2858
212.216	-77.7509
212.215	-210
212.213	-80.5696
212.212	-79.2169
212.21	-210
212.209	-80.8702
212.207	-210
212.206	-77.2039
212.204	-79.5084
212.203	-79.7676
212.201	-81.6789
212.2	-79.971
212.198	-210
212.197	-87.9009
212.195	-77.7727
212.194	-77.7269
212.192	-80.0804
212.191	-84.3773
212.189	-210
212.188	-78.2999
212.186	-210
212.185	-82.5696
212.183	-80.9819
212.182	-210
212.18	-88.861
212.179	-210
212.177	-78.9345
212.176	-81.8011
212.174	-77.1473
212.173	-79.5889
212.171	-210
212.17	-77.5215
212.168	-96.5563
212.167	-79.8582
212.165	-86.3285
212.164	-84.4316
212.162	-77.2278
212.161	-77.8587
212.159	-210
212.158	-210
212.156	-210
212.155	-90.3995
212.153	-78.6395
212.152	-82.2057
212.15	-93.9605
212.149	-210
212.147	-77.9244
212.146	-80.5768
212.144	-210
212.143	-79.9886
212.141	-210
212.14	-85.1147
212.138	-210
212.137	-210
212.135	-80.445
212.134	-85.7161
212.132	-74.9271
212.131	-210
212.129	-77.6055
212.128	-98.7086
212.126	-77.7358
212.125	-210
212.123	-77.7468
212.122	-79.5875
212.12	-84.7923
212.119	-82.5958
212.117	-78.7009
212.116	-83.428
212.114	-210
212.113	-210
212.111	-75.09
212.11	-210
212.108	-76.797
212.107	-210
212.105	-79.1342
212.104	-210
212.102	-82.6508
212.101	-94.9882
212.099	-77.4567
212.098	-81.6747
212.096	-78.7773
212.095	-210
212.093	-81.2571
212.092	-210
212.09	-85.8123
212.089	-81.0307
212.087	-75.8077
212.086	-210
212.084	-87.0364
212.083	-79.6971
212.081	-210
212.08	-81.5347
212.078	-83.9815
212.077	-80.2317
212.075	-78.9291
212.074	-75.9142
212.072	-79.8467
212.071	-210
212.069	-84.0287
212.068	-76.4098
212.066	-82.2349
212.065	-74.5926
212.063	-210
212.062	-210
212.06	-76.6042
212.059	-210
212.057	-76.8591
212.056	-210
212.054	-78.3463
212.053	-79.6727
212.051	-78.6054
212.05	-88.7418
212.048	-210
212.047	-210
212.045	-79.1425
212.044	-78.9905
212.042	-76.6029
212.041	-79.0839
212.039	-84.1626
212.038	-210
212.036	-76.0618
212.035	-87.8071
212.033	-210
212.032	-210
212.03	-80.0706
212.029	-82.2908
212.027	-210
212.026	-77.6908
212.024	-210
212.023	-87.0041
212.021	-80.6631
212.02	-84.1043
212.018	-76.0876
212.017	-81.6146
212.015	-79.3952
212.014	-210
212.012	-81.0727
212.011	-210
212.009	-77.205
212.008	-87.5693
212.006	-77.3454
212.005	-77.7491
212.003	-210
212.002	-78.3177
212	-210
211.999	-80.4513
211.997	-78.4729
211.996	-76.8893
211.994	-210
211.993	-76.9225
211.991	-210
211.99	-81.4167
211.988	-82.1945
211.987	-105.092
211.985	-210
211.984	-210
211.982	-210
211.981	-79.773
211.979	-210
211.978	-210
211.976	-82.4321
211.975	-82.9821
211.973	-81.6961
211.972	-210
211.97	-81.0287
211.969	-210
211.967	-75.5419
211.966	-90.1946
211.964	-210
211.963	-84.2407
[truncated: 29,874 more rows]
