# Supplementary material for: The bandgap-detuned excitation regime in photonic-crystal resonators
Source: Nat Commun. 2025 May 31;16:5077. doi: 10.1038/s41467-025-60156-y (PMC12126479; doi:10.1038/s41467-025-60156-y)
Supplement: Supplementary file 3 — Source Data [file 41467_2025_60156_MOESM3_ESM.zip › exp data/fig2d_exp.xlsx]

## Sheet: Sheet1
modes	efficiency
6	0.312884
7	0.35282
8	0.280932
9	0.281893
10	0.242986
11	0.321001
12	0.348463
13	0.325229
14	0.325329
15	0.264891
-4	0.421088
-3	0.453748
-2	0.476793
-1	0.442234
1	0.383433
2	0.427638
3	0.484672
4	0.337518
