# Supplementary material for: The bandgap-detuned excitation regime in photonic-crystal resonators
Source: Nat Commun. 2025 May 31;16:5077. doi: 10.1038/s41467-025-60156-y (PMC12126479; doi:10.1038/s41467-025-60156-y)
Supplement: Supplementary file 3 — Source Data [file 41467_2025_60156_MOESM3_ESM.zip › exp data/fig3e_exp.xlsx]

## Sheet: Sheet1
freq fwd	spectra fwd	freq bwd	spectra bwd
205	-79.0667	205	-210
204.999	-210	204.999	-75.3602
204.999	-77.1063	204.999	-77.9281
204.998	-210	204.998	-83.2145
204.998	-74.0203	204.998	-210
204.997	-81.0677	204.997	-76.4282
204.997	-89.7758	204.997	-79.3826
204.996	-78.305	204.996	-78.8044
204.995	-80.3	204.995	-77.9444
204.995	-81.2862	204.995	-81.4572
204.994	-210	204.994	-80.5676
204.994	-76.3013	204.994	-81.1623
204.993	-78.9115	204.993	-80.9552
204.993	-79.2263	204.993	-80.0422
204.992	-80.0304	204.992	-75.9738
204.991	-210	204.991	-210
204.991	-80.0779	204.991	-77.5765
204.99	-88.3401	204.99	-77.3745
204.99	-77.2386	204.99	-76.334
204.989	-77.8758	204.989	-76.4061
204.989	-77.0115	204.989	-88.9508
204.988	-82.4588	204.988	-78.6578
204.987	-77.6322	204.987	-210
204.987	-210	204.987	-75.3658
204.986	-76.6166	204.986	-76.7116
204.986	-76.2047	204.986	-75.2408
204.985	-78.6436	204.985	-81.8796
204.985	-84.0053	204.985	-81.0396
204.984	-90.7703	204.984	-80.3991
204.983	-92.9382	204.983	-75.4379
204.983	-77.6078	204.983	-210
204.982	-210	204.982	-77.0875
204.982	-82.9243	204.982	-80.9323
204.981	-75.6452	204.981	-80.2778
204.981	-78.3541	204.981	-78.0518
204.98	-78.0089	204.98	-78.1221
204.98	-80.2607	204.98	-83.902
204.979	-79.0585	204.979	-78.1848
204.978	-210	204.978	-79.68
204.978	-80.2647	204.978	-89.4211
204.977	-74.64	204.977	-78.5777
204.977	-84.9971	204.977	-77.3192
204.976	-79.3613	204.976	-77.5872
204.976	-79.2093	204.976	-78.3684
204.975	-80.515	204.975	-79.5618
204.974	-210	204.974	-80.3628
204.974	-80.429	204.974	-79.3406
204.973	-79.6226	204.973	-86.1456
204.973	-78.7254	204.973	-74.7551
204.972	-210	204.972	-78.2642
204.972	-80.6652	204.972	-80.3489
204.971	-76.1804	204.971	-83.6865
204.97	-83.1943	204.97	-84.3213
204.97	-89.5995	204.97	-80.587
204.969	-75.9466	204.969	-85.1686
204.969	-84.4797	204.969	-73.9527
204.968	-210	204.968	-210
204.968	-75.1796	204.968	-77.934
204.967	-210	204.967	-79.9967
204.966	-81.3154	204.966	-78.525
204.966	-82.1864	204.966	-78.3512
204.965	-88.1055	204.965	-82.2975
204.965	-78.9884	204.965	-79.4224
204.964	-77.742	204.964	-78.9388
204.964	-79.2643	204.964	-79.0759
204.963	-78.4594	204.963	-80.8401
204.962	-76.9558	204.962	-80.0251
204.962	-81.6613	204.962	-210
204.961	-84.6699	204.961	-80.8346
204.961	-77.8846	204.961	-76.6688
204.96	-210	204.96	-75.8452
204.96	-75.8216	204.96	-78.5998
204.959	-80.5538	204.959	-85.5984
204.958	-86.779	204.958	-76.3684
204.958	-79.3777	204.958	-85.2655
204.957	-77.5272	204.957	-79.4692
204.957	-84.6902	204.957	-78.5263
204.956	-78.705	204.956	-77.0068
204.956	-85.2099	204.956	-86.7029
204.955	-77.3041	204.955	-80.667
204.954	-81.6054	204.954	-78.6464
204.954	-79.3707	204.954	-75.4408
204.953	-77.3638	204.953	-210
204.953	-210	204.953	-210
204.952	-79.9658	204.952	-82.7829
204.952	-78.721	204.952	-76.6938
204.951	-82.92	204.951	-85.5868
204.95	-76.1569	204.95	-78.1448
204.95	-210	204.95	-77.6653
204.949	-77.3464	204.949	-78.1344
204.949	-78.5263	204.949	-79.7336
204.948	-81.5384	204.948	-81.8345
204.948	-210	204.948	-82.1998
204.947	-74.2536	204.947	-76.9405
204.946	-78.9045	204.946	-82.3381
204.946	-77.2729	204.946	-210
204.945	-80.4461	204.945	-78.7796
204.945	-77.3795	204.945	-77.8816
204.944	-210	204.944	-76.4652
204.944	-79.9698	204.944	-80.2486
204.943	-77.7952	204.943	-210
204.943	-87.8938	204.943	-78.0503
204.942	-76.6342	204.942	-83.1309
204.941	-86.3154	204.941	-74.9657
204.941	-210	204.941	-77.5589
204.94	-74.8136	204.94	-77.963
204.94	-210	204.94	-79.5671
204.939	-210	204.939	-75.4618
204.939	-82.2446	204.939	-210
204.938	-77.614	204.938	-76.5021
204.937	-82.7349	204.937	-78.3796
204.937	-78.6909	204.937	-76.2848
204.936	-74.5883	204.936	-93.2131
204.936	-210	204.936	-210
204.935	-76.2493	204.935	-76.5179
204.935	-210	204.935	-87.2077
204.934	-76.4071	204.934	-76.9872
204.933	-77.3402	204.933	-78.1285
204.933	-81.4542	204.933	-81.198
204.932	-78.5777	204.932	-79.2127
204.932	-82.0681	204.932	-76.7796
204.931	-90.4273	204.931	-82.9093
204.931	-84.007	204.931	-76.7379
204.93	-79.288	204.93	-80.4557
204.929	-80.7498	204.929	-79.68
204.929	-210	204.929	-210
204.928	-77.6596	204.928	-79.243
204.928	-78.6813	204.928	-78.386
204.927	-78.4664	204.927	-80.4063
204.927	-78.6714	204.927	-80.6826
204.926	-77.7434	204.926	-76.2278
204.925	-78.2902	204.925	-79.2717
204.925	-81.4049	204.925	-79.0206
204.924	-76.6823	204.924	-77.8922
204.924	-80.6809	204.924	-78.2784
204.923	-83.5947	204.923	-79.5415
204.923	-77.2945	204.923	-84.8027
204.922	-83.8901	204.922	-76.2174
204.921	-86.0497	204.921	-210
204.921	-81.7733	204.921	-78.4948
204.92	-79.6191	204.92	-82.124
204.92	-81.6499	204.92	-76.6362
204.919	-210	204.919	-77.1758
204.919	-75.6474	204.919	-210
204.918	-85.9468	204.918	-79.4843
204.917	-104.296	204.917	-78.9626
204.917	-79.9933	204.917	-80.0804
204.916	-81.0341	204.916	-90.226
204.916	-74.4088	204.916	-82.5831
204.915	-210	204.915	-75.96
204.915	-76.7218	204.915	-77.7367
204.914	-83.7971	204.914	-210
204.913	-210	204.913	-76.1417
204.913	-80.0396	204.913	-76.73
204.912	-81.457	204.912	-75.4514
204.912	-77.8192	204.912	-89.1759
204.911	-210	204.911	-75.5922
204.911	-86.3125	204.911	-78.6467
204.91	-79.1559	204.91	-79.7449
204.909	-76.1193	204.909	-91.0437
204.909	-210	204.909	-78.0173
204.908	-210	204.908	-210
204.908	-76.2904	204.908	-80.5518
204.907	-78.62	204.907	-77.4293
204.907	-210	204.907	-78.9524
204.906	-85.3443	204.906	-80.3985
204.906	-82.0816	204.906	-75.6921
204.905	-76.9076	204.905	-77.1184
204.904	-82.013	204.904	-210
204.904	-78.4088	204.904	-76.3236
204.903	-79.765	204.903	-82.0645
204.903	-78.6692	204.903	-82.0816
204.902	-77.6976	204.902	-76.4268
204.902	-210	204.902	-75.3116
204.901	-77.2628	204.901	-81.091
204.9	-88.2248	204.9	-74.7476
204.9	-82.9421	204.9	-210
204.899	-76.4987	204.899	-76.9486
204.899	-80.1352	204.899	-75.575
204.898	-210	204.898	-79.5342
204.898	-80.0254	204.898	-75.5
204.897	-80.0892	204.897	-81.2342
204.896	-210	204.896	-76.0579
204.896	-77.8865	204.896	-76.6455
204.895	-210	204.895	-210
204.895	-76.1896	204.895	-75.4769
204.894	-77.6203	204.894	-79.4733
204.894	-84.6496	204.894	-76.5273
204.893	-78.5991	204.893	-78.1085
204.892	-79.1681	204.892	-78.674
204.892	-77.1786	204.892	-75.9569
204.891	-86.9827	204.891	-80.125
204.891	-77.6138	204.891	-78.9016
204.89	-78.1041	204.89	-76.2929
204.89	-87.5207	204.89	-86.9772
204.889	-78.6615	204.889	-77.71
204.888	-82.1065	204.888	-74.4384
204.888	-77.9499	204.888	-83.3745
204.887	-77.1822	204.887	-82.5843
204.887	-83.3714	204.887	-75.5705
204.886	-78.0029	204.886	-79.2097
204.886	-82.5458	204.886	-76.968
204.885	-76.8753	204.885	-79.3534
204.884	-87.5388	204.884	-82.5612
204.884	-82.4984	204.884	-79.1664
204.883	-78.2293	204.883	-76.9699
204.883	-100.549	204.883	-74.5644
204.882	-83.3484	204.882	-210
204.882	-82.2439	204.882	-76.1635
204.881	-75.6935	204.881	-82.3913
204.88	-77.2735	204.88	-74.7857
204.88	-210	204.88	-81.1773
204.879	-83.6102	204.879	-75.9012
204.879	-78.3634	204.879	-76.5177
204.878	-210	204.878	-210
204.878	-75.5522	204.878	-74.6248
204.877	-76.646	204.877	-210
204.877	-78.1022	204.877	-75.8457
204.876	-77.8976	204.876	-87.511
204.875	-82.5496	204.875	-83.7874
204.875	-75.8655	204.875	-78.8413
204.874	-86.8692	204.874	-79.3204
204.874	-210	204.874	-77.8093
204.873	-80.4848	204.873	-79.2786
204.873	-77.9709	204.873	-76.7508
204.872	-79.2831	204.872	-89.485
204.871	-76.6776	204.871	-76.7955
204.871	-82.7427	204.871	-79.3642
204.87	-85.9313	204.87	-80.5488
204.87	-89.4494	204.87	-75.8904
204.869	-76.0039	204.869	-89.9857
204.869	-82.1211	204.869	-74.8088
204.868	-74.7002	204.868	-210
204.867	-90.9994	204.867	-75.4876
204.867	-80.9681	204.867	-81.1271
204.866	-80.3708	204.866	-74.8654
204.866	-78.9675	204.866	-210
204.865	-76.1665	204.865	-76.0039
204.865	-76.4938	204.865	-77.8954
204.864	-82.9845	204.864	-78.5717
204.863	-76.1131	204.863	-210
204.863	-88.6498	204.863	-77.5404
204.862	-76.454	204.862	-210
204.862	-210	204.862	-74.5121
204.861	-210	204.861	-80.3012
204.861	-75.9068	204.861	-80.0709
204.86	-81.5406	204.86	-78.2071
204.859	-82.4265	204.859	-75.2824
204.859	-98.0752	204.859	-81.2644
204.858	-80.9801	204.858	-78.9571
204.858	-210	204.858	-80.4009
204.857	-78.4805	204.857	-75.7704
204.857	-78.7242	204.857	-82.9464
204.856	-82.4808	204.856	-76.6494
204.855	-210	204.855	-210
204.855	-79.0349	204.855	-79.017
204.854	-74.8536	204.854	-77.4762
204.854	-210	204.854	-79.873
204.853	-76.3939	204.853	-79.2344
204.853	-78.8107	204.853	-75.0739
204.852	-81.0316	204.852	-210
204.851	-210	204.851	-75.8941
204.851	-76.2796	204.851	-78.911
204.85	-76.4544	204.85	-80.8487
204.85	-210	204.85	-82.8285
204.849	-75.3292	204.849	-76.1617
204.849	-90.1143	204.849	-76.4643
204.848	-77.8307	204.848	-98.5234
204.847	-82.2464	204.847	-76.0371
204.847	-78.4167	204.847	-78.6008
204.846	-90.3157	204.846	-77.1264
204.846	-77.9911	204.846	-78.921
204.845	-102.154	204.845	-210
204.845	-85.5924	204.845	-75.8809
204.844	-78.5905	204.844	-79.1073
204.844	-76.3156	204.844	-76.5487
204.843	-210	204.843	-87.2725
204.842	-210	204.842	-76.2309
204.842	-79.3514	204.842	-75.6255
204.841	-79.1843	204.841	-78.029
204.841	-84.779	204.841	-210
204.84	-76.575	204.84	-79.967
204.84	-79.3514	204.84	-75.4288
204.839	-210	204.839	-85.1135
204.838	-77.7747	204.838	-103.507
204.838	-210	204.838	-78.9061
204.837	-73.744	204.837	-78.4376
204.837	-210	204.837	-81.1794
204.836	-90.5271	204.836	-78.4672
204.836	-76.6504	204.836	-77.4342
204.835	-78.368	204.835	-79.0747
204.834	-78.302	204.834	-210
204.834	-77.4627	204.834	-78.2263
204.833	-77.37	204.833	-76.7509
204.833	-84.8758	204.833	-80.0624
204.832	-81.0633	204.832	-79.4792
204.832	-79.8164	204.832	-75.3202
204.831	-75.9198	204.831	-76.6104
204.83	-77.9659	204.83	-210
204.83	-78.2563	204.83	-210
204.829	-86.537	204.829	-73.9379
204.829	-210	204.829	-78.5379
204.828	-77.9002	204.828	-78.6535
204.828	-77.4716	204.828	-74.5172
204.827	-210	204.827	-210
204.826	-84.8268	204.826	-80.9541
204.826	-78.7067	204.826	-78.9844
204.825	-80.1312	204.825	-78.7461
204.825	-79.6031	204.825	-76.0507
204.824	-83.0144	204.824	-85.9167
204.824	-80.4462	204.824	-78.533
204.823	-77.8063	204.823	-82.1984
204.822	-76.5608	204.822	-76.8339
204.822	-77.0198	204.822	-79.4878
204.821	-210	204.821	-79.4849
204.821	-73.0988	204.821	-76.7757
204.82	-80.3306	204.82	-78.5882
204.82	-78.5956	204.82	-79.7348
204.819	-74.8054	204.819	-73.9629
204.819	-76.7316	204.819	-78.0093
204.818	-87.553	204.818	-210
204.817	-75.6871	204.817	-79.7691
204.817	-81.064	204.817	-75.0469
204.816	-210	204.816	-80.5874
204.816	-210	204.816	-85.708
204.815	-77.7164	204.815	-77.7402
204.815	-76.1727	204.815	-75.6611
204.814	-80.2219	204.814	-83.7509
204.813	-210	204.813	-84.4797
204.813	-76.8055	204.813	-75.2443
204.812	-85.0149	204.812	-83.0198
204.812	-83.0263	204.812	-79.3384
204.811	-81.0484	204.811	-86.3426
204.811	-79.5437	204.811	-79.7439
204.81	-78.2424	204.81	-78.3157
204.809	-210	204.809	-79.405
204.809	-77.8541	204.809	-79.0737
204.808	-80.2474	204.808	-84.4084
204.808	-84.7869	204.808	-79.0276
204.807	-79.4274	204.807	-87.4271
204.807	-79.0316	204.807	-74.4425
204.806	-85.3641	204.806	-210
204.805	-75.7747	204.805	-75.9238
204.805	-75.4652	204.805	-81.4622
204.804	-79.0016	204.804	-84.089
204.804	-79.3055	204.804	-79.7178
204.803	-80.8976	204.803	-80.0679
204.803	-81.8021	204.803	-78.4366
204.802	-210	204.802	-74.5498
204.801	-76.4811	204.801	-79.4255
204.801	-76.8219	204.801	-75.1316
204.8	-84.653	204.8	-77.8628
204.8	-210	204.8	-210
204.799	-79.3913	204.799	-76.1565
204.799	-80.1901	204.799	-80.9164
204.798	-210	204.798	-79.0371
204.797	-210	204.797	-78.9809
204.797	-75.8544	204.797	-78.0922
204.796	-76.1637	204.796	-75.2017
204.796	-210	204.796	-81.4889
204.795	-92.9906	204.795	-75.9391
204.795	-77.4166	204.795	-79.0435
204.794	-210	204.794	-75.6613
204.793	-79.5605	204.793	-79.1753
204.793	-94.3594	204.793	-79.7522
204.792	-79.5318	204.792	-80.9865
204.792	-76.3423	204.792	-78.7321
204.791	-76.7051	204.791	-210
204.791	-210	204.791	-77.2021
204.79	-77.0894	204.79	-76.3025
204.79	-210	204.79	-210
204.789	-83.8989	204.789	-75.0819
204.788	-78.6133	204.788	-76.6176
204.788	-78.8807	204.788	-78.0022
204.787	-77.1822	204.787	-80.563
204.787	-78.2495	204.787	-210
204.786	-81.2629	204.786	-82.2165
204.786	-87.3384	204.786	-76.1163
204.785	-80.5401	204.785	-80.0529
204.784	-210	204.784	-78.8252
204.784	-80.4856	204.784	-80.6684
204.783	-77.1461	204.783	-75.6555
204.783	-79.665	204.783	-210
204.782	-84.9054	204.782	-80.257
204.782	-81.1097	204.782	-78.6014
204.781	-76.6384	204.781	-76.9313
204.78	-82.7652	204.78	-77.5831
204.78	-79.5133	204.78	-79.2627
204.779	-77.2863	204.779	-76.5827
204.779	-78.4619	204.779	-84.4241
204.778	-210	204.778	-77.9314
204.778	-77.4839	204.778	-77.569
204.777	-82.4468	204.777	-80.2454
204.776	-75.8512	204.776	-79.187
204.776	-210	204.776	-76.8584
204.775	-76.5725	204.775	-210
204.775	-80.8315	204.775	-75.8322
204.774	-76.8286	204.774	-82.66
204.774	-76.0194	204.774	-76.6756
204.773	-79.5421	204.773	-210
204.772	-82.9731	204.772	-75.1339
204.772	-210	204.772	-81.2673
204.771	-82.9259	204.771	-87.0413
204.771	-210	204.771	-76.9195
204.77	-84.1523	204.77	-84.7826
204.77	-75.7137	204.77	-75.8092
204.769	-76.0648	204.769	-80.0712
204.768	-210	204.768	-79.0799
204.768	-77.0885	204.768	-77.3868
204.767	-77.9669	204.767	-80.0594
204.767	-210	204.767	-79.6266
204.766	-88.2977	204.766	-77.6863
204.766	-81.2727	204.766	-79.4913
204.765	-78.0995	204.765	-80.5766
204.765	-210	204.765	-80.7522
204.764	-78.3094	204.764	-75.903
204.763	-210	204.763	-83.5289
204.763	-210	204.763	-79.6356
204.762	-82.2486	204.762	-78.53
204.762	-210	204.762	-83.3424
204.761	-80.1948	204.761	-75.6579
204.761	-83.9374	204.761	-210
204.76	-94.0158	204.76	-82.6227
204.759	-76.8364	204.759	-85.6809
204.759	-81.4051	204.759	-81.2357
204.758	-76.9369	204.758	-79.2384
204.758	-83.8979	204.758	-79.5973
204.757	-77.1633	204.757	-75.5708
204.757	-76.7902	204.757	-78.6771
204.756	-81.7174	204.756	-79.013
204.755	-76.6949	204.755	-78.1232
204.755	-78.9825	204.755	-88.8861
204.754	-210	204.754	-75.2335
204.754	-74.0114	204.754	-74.617
204.753	-94.4654	204.753	-78.749
204.753	-87.3898	204.753	-210
204.752	-79.7369	204.752	-76.609
204.751	-82.0054	204.751	-77.7384
204.751	-78.1625	204.751	-77.5235
204.75	-78.8525	204.75	-78.546
204.75	-74.017	204.75	-210
204.749	-93.0388	204.749	-75.1306
204.749	-78.4913	204.749	-210
204.748	-79.2314	204.748	-75.215
204.747	-210	204.747	-77.6965
204.747	-82.6973	204.747	-88.1384
204.746	-75.3384	204.746	-210
204.746	-83.5069	204.746	-78.9825
204.745	-82.0158	204.745	-78.8793
204.745	-77.949	204.745	-78.5226
204.744	-80.8838	204.744	-77.0362
204.743	-80.178	204.743	-80.0692
204.743	-76.8617	204.743	-77.5532
204.742	-82.8416	204.742	-74.2113
204.742	-80.6722	204.742	-210
204.741	-76.4405	204.741	-77.1762
204.741	-79.3469	204.741	-77.6412
204.74	-210	204.74	-79.4706
204.74	-85.3962	204.74	-78.0983
204.739	-90.5605	204.739	-90.278
204.738	-77.4491	204.738	-75.2761
204.738	-77.3381	204.738	-75.0996
204.737	-87.6432	204.737	-77.854
204.737	-210	204.737	-74.9156
204.736	-76.0503	204.736	-79.6687
204.736	-76.9591	204.736	-77.1595
204.735	-210	204.735	-79.9885
204.734	-74.3915	204.734	-77.4535
204.734	-84.3887	204.734	-86.8298
204.733	-76.9474	204.733	-81.3387
204.733	-76.3607	204.733	-78.4038
204.732	-81.6327	204.732	-90.0113
204.732	-82.817	204.732	-76.4292
204.731	-79.545	204.731	-77.0378
204.73	-76.9089	204.73	-77.1153
204.73	-81.995	204.73	-77.119
204.729	-210	204.729	-210
204.729	-81.8627	204.729	-210
204.728	-80.0525	204.728	-73.922
204.728	-210	204.728	-78.2212
204.727	-77.4023	204.727	-210
204.726	-210	204.726	-210
204.726	-210	204.726	-79.4877
204.725	-79.7824	204.725	-89.0892
204.725	-80.7725	204.725	-77.1817
204.724	-210	204.724	-77.6483
204.724	-80.7256	204.724	-74.0674
204.723	-80.0335	204.723	-76.5536
204.722	-79.4762	204.722	-81.3305
204.722	-75.1914	204.722	-75.6234
204.721	-210	204.721	-79.5967
204.721	-81.0562	204.721	-76.8274
204.72	-76.0619	204.72	-77.6533
204.72	-210	204.72	-76.5634
204.719	-77.1829	204.719	-210
204.719	-84.2752	204.719	-79.1987
204.718	-76.5988	204.718	-78.3728
204.717	-83.7143	204.717	-79.2104
204.717	-79.1138	204.717	-79.8686
204.716	-80.158	204.716	-75.7449
204.716	-83.7332	204.716	-210
204.715	-87.6813	204.715	-82.3449
204.715	-78.4149	204.715	-80.2284
204.714	-77.8913	204.714	-77.7996
204.713	-77.2372	204.713	-210
204.713	-210	204.713	-74.7951
204.712	-210	204.712	-79.9404
204.712	-80.8603	204.712	-76.7905
204.711	-74.6881	204.711	-75.5375
204.711	-93.9103	204.711	-91.1873
204.71	-81.1473	204.71	-76.2399
204.709	-210	204.709	-75.9184
204.709	-77.5884	204.709	-78.1767
204.708	-210	204.708	-75.7018
204.708	-79.431	204.708	-85.6233
204.707	-84.4002	204.707	-210
204.707	-75.9143	204.707	-77.0989
204.706	-93.3894	204.706	-79.118
204.705	-76.4835	204.705	-79.667
204.705	-76.9297	204.705	-210
204.704	-210	204.704	-76.554
204.704	-76.7674	204.704	-76.2293
204.703	-76.1517	204.703	-210
204.703	-80.8671	204.703	-210
204.702	-75.696	204.702	-84.3614
204.701	-81.7451	204.701	-75.175
204.701	-82.0694	204.701	-86.0855
204.7	-77.3089	204.7	-74.1942
204.7	-210	204.7	-91.6296
204.699	-79.3162	204.699	-80.4528
204.699	-76.49	204.699	-76.15
204.698	-92.5058	204.698	-75.0717
204.697	-93.8531	204.697	-82.6879
204.697	-77.4213	204.697	-78.1195
204.696	-80.1074	204.696	-81.3425
204.696	-78.7134	204.696	-81.5529
204.695	-210	204.695	-80.4555
204.695	-210	204.695	-73.9901
204.694	-81.2861	204.694	-75.7826
204.694	-80.736	204.694	-86.2645
204.693	-78.045	204.693	-75.8511
204.692	-83.2129	204.692	-93.6459
204.692	-80.7598	204.692	-76.4545
204.691	-210	204.691	-82.1676
204.691	-75.4693	204.691	-80.3292
204.69	-83.7728	204.69	-76.3611
204.69	-79.2321	204.69	-79.5066
204.689	-76.7287	204.689	-83.9622
204.688	-76.7355	204.688	-77.305
204.688	-81.8864	204.688	-76.0107
204.687	-77.1568	204.687	-84.3265
204.687	-83.9284	204.687	-81.5437
204.686	-77.8683	204.686	-76.6156
204.686	-79.5601	204.686	-82.8235
204.685	-210	204.685	-77.3406
204.684	-74.4362	204.684	-77.0628
204.684	-77.4694	204.684	-79.0018
204.683	-83.0233	204.683	-77.229
204.683	-77.1247	204.683	-77.2081
204.682	-78.5532	204.682	-87.7368
204.682	-210	204.682	-75.7343
204.681	-79.3272	204.681	-92.8012
204.68	-77.6036	204.68	-78.1418
204.68	-77.2362	204.68	-82.7566
204.679	-90.1756	204.679	-80.1971
204.679	-210	204.679	-79.3354
204.678	-80.4437	204.678	-83.121
204.678	-79.3189	204.678	-74.8339
204.677	-78.5667	204.677	-79.4006
204.676	-78.5611	204.676	-75.3352
204.676	-78.0547	204.676	-75.6268
204.675	-79.2998	204.675	-74.7412
204.675	-79.4809	204.675	-210
204.674	-75.8212	204.674	-82.6879
204.674	-84.5804	204.674	-210
204.673	-83.7728	204.673	-75.6053
204.673	-76.3861	204.673	-78.921
204.672	-210	204.672	-77.9559
204.671	-75.6727	204.671	-210
204.671	-77.0612	204.671	-78.4166
204.67	-82.2101	204.67	-80.0747
204.67	-79.6545	204.67	-76.6304
204.669	-210	204.669	-88.3489
204.669	-80.0357	204.669	-79.6522
204.668	-210	204.668	-78.3068
204.667	-82.7719	204.667	-79.2874
204.667	-79.9493	204.667	-75.321
204.666	-80.1904	204.666	-79.6849
204.666	-210	204.666	-82.6038
204.665	-79.7867	204.665	-87.504
204.665	-78.9511	204.665	-75.9208
204.664	-210	204.664	-78.0532
204.663	-79.6657	204.663	-74.3718
204.663	-77.9479	204.663	-83.0685
204.662	-210	204.662	-76.052
204.662	-77.4036	204.662	-76.1964
204.661	-210	204.661	-83.4026
204.661	-78.2287	204.661	-79.0146
204.66	-210	204.66	-210
204.659	-83.1349	204.659	-76.5229
204.659	-74.6096	204.659	-89.7746
204.658	-78.7855	204.658	-75.9852
204.658	-83.1872	204.658	-77.722
204.657	-77.4885	204.657	-210
204.657	-78.5016	204.657	-76.0921
204.656	-84.6104	204.656	-77.0645
204.655	-80.6198	204.655	-79.3769
204.655	-210	204.655	-75.9458
204.654	-77.2189	204.654	-78.161
204.654	-79.3327	204.654	-80.7703
204.653	-79.2195	204.653	-78.6354
204.653	-76.4311	204.653	-210
204.652	-77.0808	204.652	-77.0612
204.652	-79.9145	204.652	-76.3861
204.651	-78.5793	204.651	-80.8112
204.65	-210	204.65	-75.0219
204.65	-82.6358	204.65	-210
204.649	-80.7246	204.649	-77.1319
204.649	-79.8719	204.649	-76.0338
204.648	-80.3369	204.648	-100.884
204.648	-210	204.648	-74.9324
204.647	-79.0945	204.647	-79.1707
204.646	-77.4976	204.646	-210
204.646	-77.1585	204.646	-76.0018
204.645	-82.0529	204.645	-75.9788
204.645	-80.8698	204.645	-78.024
204.644	-81.4823	204.644	-83.2646
204.644	-76.7544	204.644	-75.6205
204.643	-80.6944	204.643	-86.224
204.642	-80.3205	204.642	-80.6962
204.642	-210	204.642	-86.6324
204.641	-76.1952	204.641	-75.774
204.641	-85.0322	204.641	-78.3718
204.64	-76.1285	204.64	-80.3905
204.64	-78.7039	204.64	-80.5391
204.639	-78.9035	204.639	-78.4722
204.638	-210	204.638	-210
204.638	-75.2907	204.638	-77.1722
204.637	-210	204.637	-78.8466
204.637	-74.8028	204.637	-79.0505
204.636	-210	204.636	-76.6471
204.636	-79.8818	204.636	-75.2336
204.635	-78.2351	204.635	-80.9064
204.634	-82.1995	204.634	-80.4564
204.634	-210	204.634	-80.9144
204.633	-77.4551	204.633	-76.7635
204.633	-75.7323	204.633	-76.5288
204.632	-80.0584	204.632	-210
204.632	-78.7632	204.632	-78.6143
204.631	-77.6635	204.631	-79.5527
204.631	-76.4452	204.631	-76.9074
204.63	-210	204.63	-87.4589
204.629	-77.346	204.629	-81.7575
204.629	-82.3236	204.629	-79.664
204.628	-79.8552	204.628	-81.0226
204.628	-84.0786	204.628	-76.4703
204.627	-210	204.627	-81.0185
204.627	-78.5503	204.627	-76.9271
204.626	-81.7069	204.626	-78.3258
204.625	-85.606	204.625	-74.8612
204.625	-81.0963	204.625	-81.6644
204.624	-82.4346	204.624	-75.9145
204.624	-76.3348	204.624	-78.4252
204.623	-90.912	204.623	-78.3268
204.623	-80.8165	204.623	-210
204.622	-77.5126	204.622	-78.5084
204.621	-210	204.621	-83.385
204.621	-77.7257	204.621	-83.4559
204.62	-90.277	204.62	-77.0126
204.62	-81.0104	204.62	-75.0011
204.619	-82.8799	204.619	-77.5134
204.619	-77.8903	204.619	-76.2178
204.618	-75.6848	204.618	-210
204.617	-82.7948	204.617	-78.3255
204.617	-74.8106	204.617	-79.3992
204.616	-210	204.616	-75.3649
204.616	-77.7639	204.616	-82.2369
204.615	-80.8307	204.615	-81.9039
204.615	-78.6449	204.615	-76.133
204.614	-79.7936	204.614	-81.4175
204.614	-81.3601	204.614	-75.4003
204.613	-74.8183	204.613	-210
204.612	-210	204.612	-78.1947
204.612	-77.1637	204.612	-210
204.611	-210	204.611	-80.8015
204.611	-210	204.611	-75.8376
204.61	-77.3215	204.61	-79.1973
204.61	-82.2048	204.61	-78.8886
204.609	-79.8797	204.609	-77.5798
204.608	-76.6254	204.608	-83.8577
204.608	-77.6974	204.608	-75.7608
204.607	-79.8552	204.607	-90.4871
204.607	-80.6119	204.607	-75.4227
204.606	-210	204.606	-85.1317
204.606	-79.2106	204.606	-76.9248
204.605	-75.36	204.605	-76.0144
204.604	-210	204.604	-78.9865
204.604	-76.138	204.604	-76.9677
204.603	-82.8866	204.603	-82.5388
204.603	-76.3504	204.603	-78.001
204.602	-81.53	204.602	-75.344
204.602	-94.1527	204.602	-77.0612
204.601	-78.9663	204.601	-76.6627
204.6	-81.7991	204.6	-77.8389
204.6	-80.2499	204.6	-82.9249
204.599	-74.6271	204.599	-78.0185
204.599	-76.0225	204.599	-76.6677
204.598	-79.0971	204.598	-78.9764
204.598	-84.9916	204.598	-76.7849
204.597	-75.6739	204.597	-82.7986
204.596	-76.9756	204.596	-79.3946
204.596	-78.8911	204.596	-83.1672
204.595	-83.9602	204.595	-83.316
204.595	-76.5193	204.595	-76.5555
204.594	-75.29	204.594	-77.9254
204.594	-210	204.594	-75.7188
204.593	-76.4057	204.593	-88.7148
204.593	-79.066	204.593	-78.0429
204.592	-79.1561	204.592	-76.9218
204.591	-77.038	204.591	-77.2704
204.591	-78.8147	204.591	-77.1685
204.59	-81.4088	204.59	-82.3785
204.59	-75.0255	204.59	-75.6381
204.589	-79.3134	204.589	-89.4684
204.589	-79.1276	204.589	-77.2202
204.588	-210	204.588	-79.186
204.587	-82.9721	204.587	-79.6315
204.587	-84.2833	204.587	-74.5947
204.586	-105.246	204.586	-84.4231
204.586	-210	204.586	-77.4503
204.585	-79.9137	204.585	-80.9835
204.585	-75.2614	204.585	-78.619
204.584	-77.754	204.584	-86.0529
204.583	-80.6494	204.583	-77.9962
204.583	-82.6535	204.583	-81.6456
204.582	-210	204.582	-76.1613
204.582	-76.7469	204.582	-82.5057
204.581	-85.1148	204.581	-77.306
204.581	-77.5325	204.581	-80.0454
204.58	-80.1404	204.58	-75.8524
204.579	-82.33	204.579	-79.9072
204.579	-76.8631	204.579	-76.5865
204.578	-79.1654	204.578	-78.5981
204.578	-77.666	204.578	-78.6113
204.577	-81.7212	204.577	-83.6745
204.577	-210	204.577	-77.7568
204.576	-81.0511	204.576	-74.144
204.575	-77.8193	204.575	-80.739
204.575	-210	204.575	-79.2348
204.574	-77.3598	204.574	-75.2797
204.574	-79.3189	204.574	-79.5749
204.573	-78.7936	204.573	-78.3723
204.573	-78.5107	204.573	-76.8048
204.572	-77.2991	204.572	-210
204.572	-78.1379	204.572	-75.1035
204.571	-84.4677	204.571	-81.803
204.57	-80.4992	204.57	-80.8068
204.57	-83.1738	204.57	-78.8074
204.569	-85.925	204.569	-81.9795
204.569	-210	204.569	-85.741
204.568	-79.0582	204.568	-77.4373
204.568	-210	204.568	-82.4003
204.567	-78.739	204.567	-74.6435
204.566	-75.4071	204.566	-83.0806
204.566	-75.8157	204.566	-77.499
204.565	-81.619	204.565	-77.1592
204.565	-79.0961	204.565	-81.6634
204.564	-85.1307	204.564	-79.3151
204.564	-82.2305	204.564	-79.3317
204.563	-78.9637	204.563	-78.8478
204.562	-81.6493	204.562	-81.9003
204.562	-87.0725	204.562	-80.3047
204.561	-86.0775	204.561	-79.2177
204.561	-76.4284	204.561	-76.2685
204.56	-77.3274	204.56	-83.7871
204.56	-85.3054	204.56	-80.4376
204.559	-80.0956	204.559	-210
204.558	-85.6626	204.558	-80.4946
204.558	-75.082	204.558	-76.6811
204.557	-210	204.557	-78.4599
204.557	-210	204.557	-79.5542
204.556	-76.2776	204.556	-75.5029
204.556	-84.0683	204.556	-79.6758
204.555	-210	204.555	-76.4583
204.555	-76.5468	204.555	-83.1699
204.554	-79.258	204.554	-77.4132
204.553	-81.0297	204.553	-78.1811
204.553	-77.7773	204.553	-79.5326
204.552	-88.2967	204.552	-77.8772
204.552	-77.6926	204.552	-78.6087
204.551	-78.8826	204.551	-77.8189
204.551	-76.6517	204.551	-77.4314
204.55	-82.2198	204.55	-210
204.549	-76.9861	204.549	-78.3414
204.549	-75.7962	204.549	-85.4044
204.548	-77.2566	204.548	-76.7156
204.548	-80.8818	204.548	-79.9801
204.547	-76.167	204.547	-79.5121
204.547	-75.7549	204.547	-77.6663
204.546	-78.744	204.546	-75.7755
204.545	-78.2427	204.545	-83.1662
204.545	-210	204.545	-79.0702
204.544	-77.3453	204.544	-210
204.544	-210	204.544	-74.2598
204.543	-78.1789	204.543	-78.8431
204.543	-79.3399	204.543	-76.7021
204.542	-88.407	204.542	-77.4605
204.541	-76.6617	204.541	-77.49
204.541	-79.213	204.541	-78.8047
204.54	-76.2532	204.54	-79.8697
204.54	-210	204.54	-79.0794
204.539	-79.9897	204.539	-80.5272
204.539	-79.7138	204.539	-77.1441
204.538	-77.376	204.538	-78.4298
204.538	-210	204.538	-80.9093
204.537	-76.241	204.537	-82.4787
204.536	-77.6964	204.536	-79.7138
204.536	-81.2815	204.536	-75.0287
204.535	-78.3445	204.535	-79.5171
204.535	-82.2651	204.535	-210
204.534	-210	204.534	-79.1618
204.534	-76.7099	204.534	-75.7045
204.533	-77.3518	204.533	-77.9091
204.532	-91.8029	204.532	-80.3328
204.532	-79.2591	204.532	-79.0437
204.531	-81.5795	204.531	-75.6441
204.531	-80.9173	204.531	-76.43
204.53	-210	204.53	-79.5257
204.53	-76.6892	204.53	-210
204.529	-84.085	204.529	-78.175
204.528	-79.2852	204.528	-80.8
204.528	-79.065	204.528	-76.1015
204.527	-75.2336	204.527	-79.018
204.527	-84.8806	204.527	-77.7898
204.526	-78.3347	204.526	-90.9515
204.526	-210	204.526	-76.8441
204.525	-81.8361	204.525	-75.0388
204.524	-76.7915	204.524	-210
204.524	-86.5293	204.524	-75.0542
204.523	-79.9898	204.523	-80.075
204.523	-79.9416	204.523	-79.5473
204.522	-85.0826	204.522	-83.1662
204.522	-80.5636	204.522	-73.0477
204.521	-74.5439	204.521	-210
204.521	-81.0419	204.521	-75.5349
204.52	-83.693	204.52	-74.1709
204.519	-76.0295	204.519	-76.3546
204.519	-210	204.519	-76.1581
204.518	-76.7747	204.518	-80.8078
204.518	-76.7835	204.518	-78.1472
204.517	-87.3691	204.517	-76.0506
204.517	-75.2798	204.517	-75.1994
204.516	-81.3547	204.516	-77.3921
204.515	-83.1463	204.515	-79.9897
204.515	-78.4158	204.515	-74.3973
204.514	-74.9477	204.514	-210
204.514	-79.4742	204.514	-78.7172
204.513	-87.6178	204.513	-77.7674
204.513	-210	204.513	-78.6768
204.512	-76.2844	204.512	-76.9971
204.511	-88.6882	204.511	-210
204.511	-81.0961	204.511	-75.2999
204.51	-78.1621	204.51	-84.622
204.51	-81.1284	204.51	-83.3495
204.509	-210	204.509	-80.4768
204.509	-75.391	204.509	-78.7804
204.508	-84.1525	204.508	-77.6442
204.507	-210	204.507	-78.6438
204.507	-79.1118	204.507	-210
204.506	-210	204.506	-77.2225
204.506	-76.7428	204.506	-78.1016
204.505	-76.5499	204.505	-75.4587
204.505	-210	204.505	-81.3967
204.504	-76.9002	204.504	-76.8424
204.504	-81.1118	204.504	-78.71
204.503	-210	204.503	-81.7321
204.502	-78.2136	204.502	-86.0519
204.502	-78.625	204.502	-75.7537
204.501	-82.5996	204.501	-78.6087
204.501	-86.9374	204.501	-76.7671
204.5	-76.154	204.5	-89.0046
204.5	-76.2421	204.5	-76.7078
204.499	-86.9532	204.499	-210
204.498	-210	204.498	-76.8034
204.498	-82.9394	204.498	-78.7243
204.497	-74.7479	204.497	-78.6344
204.497	-210	204.497	-210
204.496	-76.5142	204.496	-78.4355
204.496	-77.5443	204.496	-94.3219
204.495	-77.2416	204.495	-75.4005
204.494	-77.5901	204.494	-76.5559
204.494	-210	204.494	-78.5957
204.493	-83.1677	204.493	-75.9623
204.493	-210	204.493	-80.3498
204.492	-77.0196	204.492	-79.3427
204.492	-210	204.492	-80.3022
204.491	-82.706	204.491	-85.752
204.49	-210	204.49	-81.3101
204.49	-75.2895	204.49	-78.3929
204.489	-77.7267	204.489	-75.1695
204.489	-84.3955	204.489	-78.1203
204.488	-78.6106	204.488	-78.9924
204.488	-76.8715	204.488	-75.8756
204.487	-79.5924	204.487	-210
204.487	-77.2655	204.487	-79.4206
204.486	-80.4876	204.486	-77.0003
204.485	-77.3083	204.485	-75.9007
204.485	-80.535	204.485	-77.6404
204.484	-76.6528	204.484	-77.8442
204.484	-76.338	204.484	-76.79
204.483	-85.017	204.483	-210
204.483	-85.8005	204.483	-78.8358
204.482	-77.8246	204.482	-79.7431
204.481	-82.6289	204.481	-78.3445
204.481	-78.9542	204.481	-75.959
204.48	-79.2418	204.48	-76.8486
204.48	-79.1803	204.48	-76.2181
204.479	-80.9023	204.479	-79.0824
204.479	-210	204.479	-79.4903
204.478	-76.2678	204.478	-82.3511
204.477	-82.5369	204.477	-85.4054
204.477	-210	204.477	-75.2131
204.476	-85.9408	204.476	-77.856
204.476	-78.2958	204.476	-210
204.475	-76.8964	204.475	-76.3005
204.475	-75.0398	204.475	-75.7947
204.474	-79.2703	204.474	-210
204.473	-79.5719	204.473	-84.6674
204.473	-84.2235	204.473	-75.7838
204.472	-210	204.472	-81.6434
204.472	-80.4386	204.472	-78.1884
204.471	-210	204.471	-82.1256
204.471	-82.4231	204.471	-78.5084
204.47	-78.1379	204.47	-210
204.47	-81.4666	204.47	-78.0655
204.469	-79.0531	204.469	-80.4886
204.468	-210	204.468	-79.1469
204.468	-76.303	204.468	-80.8365
204.467	-81.8626	204.467	-78.9737
204.467	-78.3181	204.467	-80.9711
204.466	-79.6561	204.466	-77.9669
204.466	-78.494	204.466	-76.9887
204.465	-81.5447	204.465	-80.3902
204.464	-77.7151	204.464	-78.9148
204.464	-210	204.464	-74.8009
204.463	-78.5485	204.463	-77.5901
204.463	-77.1412	204.463	-75.5541
204.462	-210	204.462	-82.5725
204.462	-74.0724	204.462	-77.7715
204.461	-210	204.461	-210
204.46	-84.1074	204.46	-77.072
204.46	-76.2336	204.46	-76.18
204.459	-81.908	204.459	-85.2188
204.459	-82.6303	204.459	-74.5482
204.458	-77.3104	204.458	-85.0537
204.458	-77.0216	204.458	-77.1262
204.457	-210	204.457	-76.8715
204.456	-78.0256	204.456	-84.1488
204.456	-77.5439	204.456	-78.6589
204.455	-86.9562	204.455	-78.4338
204.455	-77.1559	204.455	-96.6051
204.454	-90.7099	204.454	-76.3923
204.454	-79.5402	204.454	-78.6538
204.453	-79.4312	204.453	-78.4505
204.453	-76.7987	204.453	-77.1916
204.452	-210	204.452	-210
204.451	-77.8687	204.451	-79.1833
204.451	-75.6743	204.451	-78.0531
204.45	-82.661	204.45	-75.8693
204.45	-76.662	204.45	-77.2342
204.449	-210	204.449	-78.4248
204.449	-78.8363	204.449	-75.5356
204.448	-82.6019	204.448	-82.284
204.447	-86.3625	204.447	-77.0356
204.447	-77.7764	204.447	-83.2666
204.446	-77.114	204.446	-74.9137
204.446	-81.0836	204.446	-86.535
204.445	-75.428	204.445	-78.4026
204.445	-210	204.445	-74.7376
204.444	-78.4865	204.444	-210
204.443	-76.5218	204.443	-76.188
204.443	-77.689	204.443	-75.2098
204.442	-81.3587	204.442	-82.9878
204.442	-75.2429	204.442	-81.5649
204.441	-79.4236	204.441	-79.6076
204.441	-76.4751	204.441	-76.5498
204.44	-83.3259	204.44	-96.9985
204.439	-74.3265	204.439	-81.5189
204.439	-94.4136	204.439	-75.8876
204.438	-88.1692	204.438	-76.6404
204.438	-78.4504	204.438	-76.8682
204.437	-76.3465	204.437	-75.971
204.437	-84.3731	204.437	-76.6331
204.436	-77.7155	204.436	-85.4645
204.436	-78.397	204.436	-82.3023
204.435	-88.5241	204.435	-210
204.434	-77.2354	204.434	-76.1291
204.434	-82.0559	204.434	-78.3223
204.433	-77.0349	204.433	-77.3996
204.433	-210	204.433	-77.6771
204.432	-77.1321	204.432	-76.085
204.432	-80.7248	204.432	-86.6217
204.431	-78.9804	204.431	-78.0449
204.43	-76.9596	204.43	-75.0505
204.43	-86.151	204.43	-79.9402
204.429	-79.8747	204.429	-210
204.429	-78.4492	204.429	-76.8366
204.428	-81.2542	204.428	-80.5561
204.428	-84.5624	204.428	-76.1249
204.427	-77.2536	204.427	-76.3698
204.426	-210	204.426	-76.3649
204.426	-78.8876	204.426	-76.5522
204.425	-76.986	204.425	-81.2217
204.425	-78.6371	204.425	-74.7053
204.424	-77.9444	204.424	-210
204.424	-81.0452	204.424	-78.024
204.423	-78.0123	204.423	-78.5974
204.422	-210	204.422	-76.4069
204.422	-78.357	204.422	-78.2832
204.421	-77.8639	204.421	-78.916
204.421	-79.2	204.421	-80.0389
204.42	-80.0181	204.42	-79.1863
204.42	-78.708	204.42	-84.7384
204.419	-78.3395	204.419	-80.0342
204.419	-79.6601	204.419	-79.3708
204.418	-83.5339	204.418	-77.2114
204.417	-79.3474	204.417	-83.6525
204.417	-80.1787	204.417	-80.8487
204.416	-86.2155	204.416	-210
204.416	-77.3724	204.416	-78.0918
204.415	-210	204.415	-77.4196
204.415	-76.6707	204.415	-76.1325
204.414	-81.3127	204.414	-75.199
204.413	-210	204.413	-79.7228
204.413	-80.8503	204.413	-75.9508
204.412	-210	204.412	-210
204.412	-78.81	204.412	-75.9915
204.411	-83.5877	204.411	-75.7512
204.411	-83.3073	204.411	-82.4677
204.41	-79.4014	204.41	-76.4686
204.409	-76.967	204.409	-82.5156
204.409	-210	204.409	-75.0051
204.408	-78.3122	204.408	-81.4502
204.408	-210	204.408	-75.702
204.407	-80.8653	204.407	-77.6285
204.407	-83.4263	204.407	-210
204.406	-80.6317	204.406	-75.4348
204.406	-82.3351	204.406	-78.7867
204.405	-78.7266	204.405	-81.8529
204.404	-210	204.404	-77.2851
204.404	-80.0709	204.404	-81.5406
204.403	-85.6696	204.403	-210
204.403	-75.6806	204.403	-76.9024
204.402	-78.8179	204.402	-210
204.402	-210	204.402	-74.0823
204.401	-78.0781	204.401	-77.7105
204.4	-82.5602	204.4	-80.2708
204.4	-210	204.4	-78.6762
204.399	-78.0103	204.399	-80.0031
204.399	-75.216	204.399	-77.5422
204.398	-78.6725	204.398	-101.831
204.398	-78.8067	204.398	-77.3752
204.397	-85.5138	204.397	-77.929
204.396	-77.3563	204.396	-76.561
204.396	-100.524	204.396	-74.9858
204.395	-80.8351	204.395	-210
204.395	-75.5537	204.395	-75.1149
204.394	-82.4024	204.394	-79.4879
204.394	-80.0585	204.394	-84.1688
204.393	-79.231	204.393	-76.0049
204.392	-79.3424	204.392	-87.7434
204.392	-77.9551	204.392	-76.3714
204.391	-80.026	204.391	-76.6504
204.391	-82.2385	204.391	-88.2906
204.39	-89.5039	204.39	-76.3336
204.39	-77.6537	204.39	-78.255
204.389	-79.6171	204.389	-82.6143
204.389	-210	204.389	-75.9498
204.388	-80.3752	204.388	-79.9785
204.387	-77.0163	204.387	-79.758
204.387	-210	204.387	-76.268
204.386	-79.6516	204.386	-79.4401
204.386	-75.9805	204.386	-76.0949
204.385	-79.9162	204.385	-79.9604
204.385	-80.1252	204.385	-82.0515
204.384	-78.904	204.384	-78.2517
204.383	-210	204.383	-75.5629
204.383	-79.0456	204.383	-77.612
204.382	-73.8993	204.382	-80.474
204.382	-79.286	204.382	-83.9285
204.381	-82.1493	204.381	-74.89
204.381	-76.5704	204.381	-210
204.38	-81.1289	204.38	-75.7256
204.379	-76.191	204.379	-77.1283
204.379	-86.152	204.379	-79.0328
204.378	-77.257	204.378	-76.2165
204.378	-76.955	204.378	-75.6897
204.377	-80.0091	204.377	-210
204.377	-76.7216	204.377	-76.0949
204.376	-82.1361	204.376	-81.4224
204.376	-82.5506	204.376	-82.4426
204.375	-81.9142	204.375	-74.777
204.374	-78.0958	204.374	-210
204.374	-79.1386	204.374	-76.3786
204.373	-80.7564	204.373	-210
204.373	-75.6848	204.373	-78.0092
204.372	-81.2674	204.372	-77.1708
204.372	-210	204.372	-76.4461
204.371	-210	204.371	-80.2703
204.37	-77.1942	204.37	-82.262
204.37	-79.6053	204.37	-76.8726
204.369	-82.6828	204.369	-76.775
204.369	-78.0539	204.369	-77.481
204.368	-78.5978	204.368	-78.3217
204.368	-210	204.368	-76.4471
204.367	-78.0999	204.367	-78.2531
204.366	-76.6391	204.366	-75.6872
204.366	-80.6009	204.366	-210
204.365	-85.027	204.365	-81.07
204.365	-88.8447	204.365	-80.176
204.364	-78.6514	204.364	-75.4664
204.364	-77.6744	204.364	-79.4418
204.363	-210	204.363	-77.5783
204.362	-76.3617	204.362	-75.5112
204.362	-82.3501	204.362	-82.1513
204.361	-78.6267	204.361	-210
204.361	-210	204.361	-79.9648
204.36	-79.761	204.36	-87.4697
204.36	-78.0176	204.36	-74.7097
204.359	-78.7234	204.359	-210
204.359	-80.3479	204.359	-75.8048
204.358	-210	204.358	-210
204.357	-77.327	204.357	-77.9368
204.357	-90.3223	204.357	-77.1845
204.356	-210	204.356	-77.5267
204.356	-76.7231	204.356	-73.8714
204.355	-76.6931	204.355	-81.1114
204.355	-77.6505	204.355	-76.6877
204.354	-83.8785	204.354	-81.5729
204.353	-81.1114	204.353	-78.6137
204.353	-83.5169	204.353	-78.2504
204.352	-78.5468	204.352	-81.8286
204.352	-210	204.352	-76.2077
204.351	-81.9434	204.351	-86.6265
204.351	-78.3917	204.351	-80.9452
204.35	-78.1567	204.35	-76.7808
204.349	-76.5131	204.349	-78.5354
204.349	-210	204.349	-80.1415
204.348	-210	204.348	-81.0982
204.348	-210	204.348	-210
204.347	-75.6714	204.347	-80.3375
204.347	-89.7728	204.347	-74.8792
204.346	-85.3942	204.346	-82.0588
204.346	-78.0401	204.346	-75.5188
204.345	-77.1038	204.345	-77.8485
204.344	-77.8309	204.344	-78.2079
204.344	-210	204.344	-76.9675
204.343	-78.708	204.343	-76.5734
204.343	-79.2854	204.343	-78.3368
204.342	-83.553	204.342	-77.9877
204.342	-77.0075	204.342	-79.7228
204.341	-80.1282	204.341	-79.2339
204.34	-91.8805	204.34	-81.8776
204.34	-79.1718	204.34	-76.6343
204.339	-79.7934	204.339	-83.146
204.339	-77.9424	204.339	-74.8095
204.338	-80.3351	204.338	-210
204.338	-78.9783	204.338	-92.5753
204.337	-210	204.337	-78.7123
204.336	-73.773	204.336	-210
204.336	-210	204.336	-75.4886
204.335	-74.9757	204.335	-78.6568
204.335	-84.7815	204.335	-79.7227
204.334	-77.4653	204.334	-76.7121
204.334	-210	204.334	-76.6857
204.333	-76.2703	204.333	-81.5238
204.333	-79.456	204.333	-75.3513
204.332	-81.3415	204.332	-84.6536
204.331	-78.1291	204.331	-77.4742
204.331	-78.8601	204.331	-78.2442
204.33	-81.6437	204.33	-77.5711
204.33	-86.6004	204.33	-75.7873
204.329	-80.6689	204.329	-82.743
204.329	-84.4104	204.329	-80.1657
204.328	-74.354	204.328	-75.1687
204.327	-82.0352	204.327	-77.7104
204.327	-83.7934	204.327	-83.902
204.326	-76.4695	204.326	-78.3301
204.326	-82.8773	204.326	-79.3038
204.325	-210	204.325	-76.7356
204.325	-77.1201	204.325	-83.0556
204.324	-210	204.324	-76.6254
204.323	-75.5683	204.323	-75.6266
204.323	-76.6876	204.323	-78.9215
204.322	-84.4475	204.322	-77.131
204.322	-81.0032	204.322	-90.6833
204.321	-77.1253	204.321	-76.1053
204.321	-78.4672	204.321	-80.0005
204.32	-79.7822	204.32	-83.3153
204.319	-76.4833	204.319	-85.7228
204.319	-88.7264	204.319	-80.9965
204.318	-80.9194	204.318	-80.9831
204.318	-76.9236	204.318	-79.2263
204.317	-85.3356	204.317	-81.5633
204.317	-78.0081	204.317	-77.3913
204.316	-78.7094	204.316	-82.9197
204.316	-76.1904	204.316	-86.7662
204.315	-210	204.315	-77.2609
204.314	-77.1542	204.314	-81.0042
204.314	-210	204.314	-77.2346
204.313	-80.75	204.313	-78.5877
204.313	-77.8529	204.313	-210
204.312	-78.342	204.312	-73.6302
204.312	-79.6959	204.312	-78.92
204.311	-77.0918	204.311	-77.8396
204.31	-80.09	204.31	-76.2835
204.31	-85.2129	204.31	-76.3599
204.309	-82.4881	204.309	-93.6929
204.309	-85.5322	204.309	-77.7057
204.308	-210	204.308	-77.6309
204.308	-78.084	204.308	-74.8231
204.307	-76.1507	204.307	-82.5451
204.306	-82.1816	204.306	-80.2078
204.306	-83.0532	204.306	-74.9587
204.305	-75.8295	204.305	-76.2385
204.305	-84.9693	204.305	-78.6171
204.304	-81.6525	204.304	-81.5884
204.304	-75.5463	204.304	-76.0308
204.303	-210	204.303	-75.9546
204.303	-81.9864	204.303	-75.5109
204.302	-75.3337	204.302	-76.6584
204.301	-81.8816	204.301	-82.8826
204.301	-210	204.301	-76.7679
204.3	-76.8491	204.3	-76.9715
204.3	-210	204.3	-87.8978
204.299	-76.8167	204.299	-82.7822
204.299	-76.2936	204.299	-74.8429
204.298	-85.454	204.298	-76.0811
204.297	-78.5109	204.297	-210
204.297	-77.0729	204.297	-210
204.296	-77.8984	204.296	-75.3367
204.296	-81.5314	204.296	-85.2033
204.295	-84.8331	204.295	-77.3788
204.295	-77.5639	204.295	-77.034
204.294	-79.2794	204.294	-77.1601
204.293	-80.3392	204.293	-75.4402
204.293	-79.9948	204.293	-73.995
204.292	-76.9234	204.292	-83.2705
204.292	-85.6266	204.292	-81.5919
204.291	-75.6966	204.291	-210
204.291	-85.9885	204.291	-78.1147
204.29	-78.4828	204.29	-79.585
204.29	-80.9067	204.29	-76.1751
204.289	-82.021	204.289	-75.2398
204.288	-77.3341	204.288	-75.3677
204.288	-79.2669	204.288	-78.5748
204.287	-80.1096	204.287	-83.8976
204.287	-210	204.287	-76.1877
204.286	-83.2909	204.286	-85.721
204.286	-78.6444	204.286	-76.0101
204.285	-77.448	204.285	-76.8937
204.284	-86.1179	204.284	-210
204.284	-79.1393	204.284	-76.1854
204.283	-81.0508	204.283	-80.9661
204.283	-82.2906	204.283	-77.9519
204.282	-85.8939	204.282	-76.8012
204.282	-79.8262	204.282	-76.596
204.281	-82.6942	204.281	-75.2068
204.28	-82.9135	204.28	-77.1671
204.28	-74.2756	204.28	-77.1751
204.279	-83.2987	204.279	-77.8622
204.279	-78.53	204.279	-78.1482
204.278	-85.4448	204.278	-80.4948
204.278	-79.2941	204.278	-84.137
204.277	-210	204.277	-78.9757
204.277	-77.5934	204.277	-77.5152
204.276	-82.2013	204.276	-76.515
204.275	-84.0039	204.275	-80.1508
204.275	-78.3189	204.275	-77.2325
204.274	-84.232	204.274	-76.2054
204.274	-77.492	204.274	-78.714
204.273	-78.0355	204.273	-74.5429
204.273	-83.4368	204.273	-77.4327
204.272	-78.2864	204.272	-77.779
204.271	-210	204.271	-77.5282
204.271	-83.4375	204.271	-76.0611
204.27	-77.5852	204.27	-79.5505
204.27	-210	204.27	-85.2904
204.269	-83.8659	204.269	-77.83
204.269	-74.2309	204.269	-75.173
204.268	-77.3033	204.268	-79.8515
204.267	-210	204.267	-77.6651
204.267	-80.7522	204.267	-79.2747
204.266	-80.4213	204.266	-76.6363
204.266	-75.3862	204.266	-210
204.265	-80.4283	204.265	-79.1755
204.265	-79.1279	204.265	-76.7516
204.264	-80.4989	204.264	-78.8636
204.264	-95.8882	204.264	-76.8428
204.263	-81.0896	204.263	-78.4142
204.262	-79.5914	204.262	-75.6566
204.262	-82.1331	204.262	-80.3967
204.261	-81.9199	204.261	-76.815
204.261	-78.8646	204.261	-79.3562
204.26	-76.094	204.26	-79.2375
204.26	-210	204.26	-80.2286
204.259	-79.9959	204.259	-75.2472
204.258	-83.343	204.258	-85.5094
204.258	-80.2863	204.258	-79.3856
204.257	-80.3629	204.257	-77.7791
204.257	-210	204.257	-210
204.256	-79.5057	204.256	-76.527
204.256	-78.7631	204.256	-76.5039
204.255	-77.3666	204.255	-78.6783
204.254	-78.6427	204.254	-78.3057
204.254	-210	204.254	-77.0228
204.253	-80.8278	204.253	-78.6287
204.253	-86.8026	204.253	-76.7755
204.252	-79.563	204.252	-77.6582
204.252	-79.7561	204.252	-75.3611
204.251	-76.325	204.251	-79.5085
204.25	-85.736	204.25	-76.0438
204.25	-210	204.25	-79.1923
204.249	-90.453	204.249	-79.4523
204.249	-75.7091	204.249	-85.4133
204.248	-210	204.248	-74.2361
204.248	-76.008	204.248	-76.3732
204.247	-75.7662	204.247	-210
204.247	-78.5376	204.247	-80.1606
204.246	-78.1247	204.246	-74.8383
204.245	-210	204.245	-79.5843
204.245	-76.0667	204.245	-80.5629
204.244	-80.6472	204.244	-75.4651
204.244	-76.738	204.244	-89.8337
204.243	-76.4071	204.243	-77.8369
204.243	-79.7378	204.243	-81.0588
204.242	-79.3941	204.242	-76.7881
204.241	-82.0781	204.241	-79.6781
204.241	-86.0406	204.241	-78.3592
204.24	-77.5139	204.24	-77.6481
204.24	-81.1163	204.24	-97.3491
204.239	-75.525	204.239	-82.8791
204.239	-76.643	204.239	-78.5617
204.238	-79.8043	204.238	-84.1565
204.237	-76.4524	204.237	-91.8895
204.237	-79.5009	204.237	-84.4431
204.236	-76.918	204.236	-74.0384
204.236	-79.0886	204.236	-76.3041
204.235	-84.8344	204.235	-210
204.235	-76.8753	204.235	-82.728
204.234	-75.37	204.234	-78.2678
204.234	-78.7583	204.234	-77.4904
204.233	-76.9759	204.233	-75.7902
204.232	-82.2816	204.232	-79.4646
204.232	-210	204.232	-210
204.231	-80.8375	204.231	-78.64
204.231	-84.0618	204.231	-210
204.23	-82.422	204.23	-85.1776
204.23	-79.4792	204.23	-79.8115
204.229	-76.8415	204.229	-76.3996
204.228	-78.4774	204.228	-91.5582
204.228	-80.6422	204.228	-76.1993
204.227	-80.1947	204.227	-78.3359
204.227	-85.3165	204.227	-210
204.226	-80.0188	204.226	-77.2827
204.226	-76.4663	204.226	-77.0961
204.225	-81.6713	204.225	-86.9594
204.224	-85.884	204.224	-77.3184
204.224	-77.345	204.224	-84.3579
204.223	-210	204.223	-82.1964
204.223	-74.6575	204.223	-75.4301
204.222	-76.9216	204.222	-77.1307
204.222	-76.1442	204.222	-83.2158
204.221	-210	204.221	-80.3512
204.221	-75.1939	204.221	-76.8693
204.22	-77.6149	204.22	-210
204.219	-210	204.219	-79.3629
204.219	-210	204.219	-74.1756
204.218	-77.997	204.218	-78.3575
204.218	-210	204.218	-210
204.217	-75.8397	204.217	-76.3098
204.217	-81.043	204.217	-210
204.216	-76.885	204.216	-78.8207
204.215	-83.4154	204.215	-80.8434
204.215	-78.3922	204.215	-77.1663
204.214	-76.4665	204.214	-77.4133
204.214	-79.9312	204.214	-79.6047
204.213	-79.0864	204.213	-78.9515
204.213	-79.0632	204.213	-74.2998
204.212	-76.7244	204.212	-84.6733
204.212	-80.3993	204.212	-76.7517
204.211	-77.4108	204.211	-76.8742
204.21	-81.2747	204.21	-77.7812
204.21	-83.0138	204.21	-79.1034
204.209	-90.0287	204.209	-75.6227
204.209	-79.3805	204.209	-80.0426
204.208	-77.4003	204.208	-83.2102
204.208	-79.3412	204.208	-83.6705
204.207	-77.6344	204.207	-78.0293
204.206	-210	204.206	-84.8962
204.206	-90.5461	204.206	-77.0679
204.205	-75.3761	204.205	-79.5133
204.205	-210	204.205	-79.0683
204.204	-210	204.204	-76.5727
204.204	-75.0407	204.204	-80.1299
204.203	-80.7715	204.203	-76.7075
204.202	-210	204.202	-77.4231
204.202	-88.1372	204.202	-79.8473
204.201	-84.1875	204.201	-76.6266
204.201	-77.127	204.201	-79.6552
204.2	-76.5754	204.2	-76.0135
204.2	-81.749	204.2	-210
204.199	-77.3646	204.199	-210
204.199	-80.9783	204.199	-74.5164
204.198	-75.8999	204.198	-79.0514
204.197	-210	204.197	-80.4722
204.197	-79.1394	204.197	-78.4625
204.196	-210	204.196	-79.8299
204.196	-76.2904	204.196	-76.2958
204.195	-78.6761	204.195	-77.2442
204.195	-80.8444	204.195	-85.6698
204.194	-79.4362	204.194	-76.7728
204.193	-79.597	204.193	-76.8257
204.193	-81.5313	204.193	-74.42
204.192	-78.2846	204.192	-80.2705
204.192	-210	204.192	-85.9648
204.191	-81.5267	204.191	-77.6894
204.191	-76.6218	204.191	-74.4059
204.19	-75.8309	204.19	-83.1056
204.189	-79.3491	204.189	-82.3955
204.189	-80.5674	204.189	-76.4411
204.188	-79.2507	204.188	-77.0237
204.188	-79.8947	204.188	-77.4435
204.187	-74.6957	204.187	-76.5338
204.187	-210	204.187	-86.3167
204.186	-75.4572	204.186	-78.2139
204.186	-80.4821	204.186	-210
204.185	-210	204.185	-79.1378
204.184	-80.5605	204.184	-80.3828
204.184	-77.0813	204.184	-75.6047
204.183	-75.9819	204.183	-80.0198
204.183	-85.4886	204.183	-80.5721
204.182	-77.1387	204.182	-78.6604
204.182	-75.4836	204.182	-79.3275
204.181	-79.6684	204.181	-210
204.18	-210	204.18	-78.1287
204.18	-78.3552	204.18	-77.0215
204.179	-78.43	204.179	-81.8769
204.179	-83.1709	204.179	-80.0521
204.178	-75.9659	204.178	-78.4189
204.178	-76.965	204.178	-81.227
204.177	-77.0764	204.177	-78.8009
204.176	-85.1466	204.176	-77.8761
204.176	-77.8819	204.176	-79.7428
204.175	-78.5585	204.175	-84.9463
204.175	-78.1882	204.175	-77.0945
204.174	-210	204.174	-78.6775
204.174	-87.9175	204.174	-84.8391
204.173	-75.8476	204.173	-76.143
204.173	-78.2718	204.173	-86.629
204.172	-76.2649	204.172	-76.9458
204.171	-78.9347	204.171	-76.4517
204.171	-83.9862	204.171	-84.1159
204.17	-80.7696	204.17	-75.202
204.17	-80.3077	204.17	-87.3306
204.169	-75.1132	204.169	-77.3354
204.169	-81.5779	204.169	-75.7023
204.168	-80.3319	204.168	-79.5183
204.167	-78.2916	204.167	-79.6657
204.167	-79.0791	204.167	-80.668
204.166	-210	204.166	-75.4354
204.166	-78.594	204.166	-91.3842
204.165	-78.4878	204.165	-79.1293
204.165	-89.3548	204.165	-78.8067
204.164	-75.5242	204.164	-73.9492
204.163	-81.5406	204.163	-77.0147
204.163	-81.9802	204.163	-88.9365
204.162	-81.193	204.162	-77.63
204.162	-82.3551	204.162	-76.9524
204.161	-76.8953	204.161	-77.406
204.161	-210	204.161	-79.1205
204.16	-76.8838	204.16	-76.5236
204.16	-79.525	204.16	-79.4234
204.159	-79.7358	204.159	-78.7166
204.158	-79.1042	204.158	-210
204.158	-77.6569	204.158	-73.885
204.157	-105.545	204.157	-78.547
204.157	-79.2216	204.157	-77.2764
204.156	-78.1387	204.156	-78.4945
204.156	-78.2281	204.156	-84.7918
204.155	-85.4998	204.155	-79.9953
204.154	-210	204.154	-79.8206
204.154	-83.7688	204.154	-74.8771
204.153	-76.218	204.153	-76.9329
204.153	-210	204.153	-78.318
204.152	-79.6049	204.152	-77.5486
204.152	-74.707	204.152	-77.8978
204.151	-84.2167	204.151	-76.8457
204.15	-83.1875	204.15	-80.5698
204.15	-78.1545	204.15	-76.2948
204.149	-78.503	204.149	-210
204.149	-78.5563	204.149	-77.4935
204.148	-79.6184	204.148	-78.2653
204.148	-81.3531	204.148	-74.7274
204.147	-210	204.147	-81.3924
204.147	-76.0208	204.147	-210
204.146	-79.8248	204.146	-75.2923
204.145	-78.596	204.145	-87.5963
204.145	-80.6866	204.145	-82.31
204.144	-82.3571	204.144	-75.3207
204.144	-80.5817	204.144	-77.1301
204.143	-79.0084	204.143	-77.1393
204.143	-78.6511	204.143	-210
204.142	-80.7792	204.142	-76.1686
204.141	-76.9893	204.141	-81.7254
204.141	-81.2499	204.141	-79.5232
204.14	-79.7424	204.14	-75.1655
204.14	-82.8829	204.14	-79.2121
204.139	-78.9515	204.139	-81.4677
204.139	-77.3634	204.139	-82.2972
204.138	-79.6124	204.138	-78.9705
204.138	-77.6599	204.138	-78.0302
204.137	-84.3981	204.137	-210
204.136	-210	204.136	-81.4056
204.136	-74.6212	204.136	-77.5927
204.135	-86.5593	204.135	-83.4849
204.135	-76.5285	204.135	-77.4882
204.134	-77.2496	204.134	-78.8707
204.134	-83.7234	204.134	-73.5182
204.133	-78.001	204.133	-210
204.132	-210	204.132	-77.2852
204.132	-86.8126	204.132	-78.756
204.131	-75.0396	204.131	-77.8556
204.131	-82.3526	204.131	-91.4313
204.13	-210	204.13	-76.7216
204.13	-76.6709	204.13	-75.9964
204.129	-88.5216	204.129	-78.265
204.128	-78.3937	204.128	-77.1961
204.128	-78.7424	204.128	-80.9831
204.127	-77.7396	204.127	-87.3136
204.127	-79.9878	204.127	-77.5812
204.126	-210	204.126	-75.653
204.126	-75.3197	204.126	-79.3984
204.125	-77.5816	204.125	-75.2689
204.125	-210	204.125	-75.7076
204.124	-75.5879	204.124	-210
204.123	-80.1638	204.123	-75.798
204.123	-78.4752	204.123	-77.5056
204.122	-76.4896	204.122	-88.6088
204.122	-81.0811	204.122	-77.5735
204.121	-210	204.121	-76.1169
204.121	-75.9217	204.121	-78.5523
204.12	-210	204.12	-80.7594
204.119	-75.9533	204.119	-75.1483
204.119	-210	204.119	-83.9584
204.118	-76.8843	204.118	-85.0317
204.118	-86.6177	204.118	-74.9184
204.117	-77.3214	204.117	-79.2741
204.117	-76.9659	204.117	-76.2788
204.116	-210	204.116	-76.1522
204.115	-79.362	204.115	-78.6296
204.115	-79.382	204.115	-84.8723
204.114	-78.3346	204.114	-80.8843
204.114	-84.3565	204.114	-77.2999
204.113	-210	204.113	-210
204.113	-73.9099	204.113	-78.012
204.112	-210	204.112	-79.0089
204.112	-80.3603	204.112	-77.1649
204.111	-83.5852	204.111	-75.5868
204.11	-210	204.11	-210
204.11	-82.8043	204.11	-80.145
204.109	-81.3867	204.109	-75.9908
204.109	-75.6303	204.109	-74.6012
204.108	-79.2738	204.108	-77.0541
204.108	-76.5045	204.108	-78.6734
204.107	-210	204.107	-80.6213
204.106	-76.3832	204.106	-75.7878
204.106	-210	204.106	-76.156
204.105	-81.7332	204.105	-95.779
204.105	-210	204.105	-79.7971
204.104	-75.025	204.104	-81.0612
204.104	-78.0272	204.104	-75.7353
204.103	-81.4767	204.103	-80.4503
204.102	-79.1674	204.102	-210
204.102	-77.9589	204.102	-81.651
204.101	-81.1314	204.101	-77.2924
204.101	-87.6732	204.101	-82.0024
204.1	-79.1586	204.1	-79.1854
204.1	-76.8684	204.1	-78.5871
204.099	-210	204.099	-77.5364
204.099	-80.2013	204.099	-78.8287
204.098	-78.6862	204.098	-81.2158
204.097	-82.1865	204.097	-210
204.097	-76.3978	204.097	-77.9355
204.096	-75.1786	204.096	-78.1057
204.096	-91.2606	204.096	-80.2763
204.095	-78.5794	204.095	-77.7501
204.095	-76.9081	204.095	-79.8103
204.094	-84.1013	204.094	-76.7761
204.093	-75.2794	204.093	-82.2528
204.093	-78.1988	204.093	-79.1255
204.092	-210	204.092	-82.3066
204.092	-79.2788	204.092	-78.601
204.091	-84.0647	204.091	-76.6503
204.091	-75.4576	204.091	-81.0014
204.09	-210	204.09	-76.863
204.09	-80.637	204.09	-210
204.089	-80.1624	204.089	-79.4669
204.088	-77.2174	204.088	-76.8713
204.088	-82.6151	204.088	-210
204.087	-80.7001	204.087	-75.2505
204.087	-76.9347	204.087	-78.6909
204.086	-77.5318	204.086	-77.9028
204.086	-80.3212	204.086	-76.2432
204.085	-76.1251	204.085	-84.082
204.084	-77.6407	204.084	-78.8307
204.084	-210	204.084	-75.3449
204.083	-80.5903	204.083	-82.77
204.083	-75.7081	204.083	-79.1366
204.082	-82.0654	204.082	-75.2323
204.082	-210	204.082	-82.1743
204.081	-80.1967	204.081	-79.4462
204.08	-210	204.08	-76.8179
204.08	-77.6934	204.08	-77.2154
204.079	-77.2671	204.079	-84.8879
204.079	-210	204.079	-76.1958
204.078	-81.5367	204.078	-77.5538
204.078	-86.2352	204.078	-78.0499
204.077	-77.7284	204.077	-74.9812
204.077	-86.1256	204.077	-80.7662
204.076	-79.9141	204.076	-78.1782
204.075	-76.2357	204.075	-76.4397
204.075	-210	204.075	-83.4103
204.074	-210	204.074	-78.6981
204.074	-75.0554	204.074	-75.6697
204.073	-80.812	204.073	-82.1439
204.073	-84.6029	204.073	-86.0385
204.072	-77.9699	204.072	-74.7051
204.071	-210	204.071	-94.6674
204.071	-78.1824	204.071	-78.6554
204.07	-76.5582	204.07	-76.938
204.07	-84.3605	204.07	-78.008
204.069	-83.0061	204.069	-78.8074
204.069	-77.9577	204.069	-75.3624
204.068	-78.5413	204.068	-78.9513
204.068	-76.6508	204.068	-210
204.067	-85.1592	204.067	-77.1214
204.066	-86.2714	204.066	-84.9953
204.066	-79.9968	204.066	-75.744
204.065	-83.3195	204.065	-80.5369
204.065	-210	204.065	-210
204.064	-77.1925	204.064	-79.4528
204.064	-80.3676	204.064	-77.2152
204.063	-77.0129	204.063	-81.0298
204.062	-76.4919	204.062	-75.2535
204.062	-83.3167	204.062	-82.4921
204.061	-82.8683	204.061	-75.2441
204.061	-210	204.061	-75.7179
204.06	-78.4653	204.06	-82.0915
204.06	-79.786	204.06	-79.4961
204.059	-81.1738	204.059	-210
204.058	-85.9477	204.058	-76.3355
204.058	-77.3965	204.058	-78.6494
204.057	-78.4087	204.057	-76.3195
204.057	-77.4319	204.057	-77.1535
204.056	-210	204.056	-79.4174
204.056	-84.25	204.056	-80.0033
204.055	-78.971	204.055	-77.6649
204.055	-75.6899	204.055	-76.4011
204.054	-81.1096	204.054	-81.2284
204.053	-77.2068	204.053	-81.4792
204.053	-78.6845	204.053	-77.3808
204.052	-210	204.052	-81.0806
204.052	-78.2107	204.052	-75.2599
204.051	-210	204.051	-82.568
204.051	-210	204.051	-76.8
204.05	-83.4298	204.05	-210
204.049	-84.7625	204.049	-75.3276
204.049	-76.088	204.049	-76.2366
204.048	-74.9033	204.048	-81.3785
204.048	-210	204.048	-210
204.047	-75.7907	204.047	-75.3976
204.047	-210	204.047	-77.536
204.046	-75.4183	204.046	-77.6264
204.046	-78.7122	204.046	-210
204.045	-91.2646	204.045	-76.7828
204.044	-75.084	204.044	-86.5375
204.044	-210	204.044	-76.9941
204.043	-76.8385	204.043	-78.1347
204.043	-88.4672	204.043	-79.4111
204.042	-210	204.042	-76.7843
204.042	-78.3749	204.042	-77.5922
204.041	-77.8578	204.041	-77.3933
204.04	-79.4408	204.04	-75.9819
204.04	-78.8467	204.04	-77.0889
204.039	-79.3659	204.039	-210
204.039	-75.0196	204.039	-73.4125
204.038	-76.6289	204.038	-210
204.038	-210	204.038	-75.6516
204.037	-76.7168	204.037	-85.4549
204.036	-79.4422	204.036	-77.8393
204.036	-210	204.036	-210
204.035	-78.729	204.035	-74.2448
204.035	-79.9029	204.035	-79.1513
204.034	-75.0068	204.034	-77.8278
204.034	-210	204.034	-77.8296
204.033	-78.4199	204.033	-78.9831
204.033	-78.1086	204.033	-77.4885
204.032	-77.7223	204.032	-78.7811
204.031	-78.1461	204.031	-73.203
204.031	-83.8791	204.031	-210
204.03	-78.2593	204.03	-77.3137
204.03	-79.8275	204.03	-76.5305
204.029	-78.8458	204.029	-210
204.029	-83.0134	204.029	-73.7652
204.028	-85.863	204.028	-81.419
204.027	-79.1892	204.027	-75.8135
204.027	-81.5255	204.027	-76.555
204.026	-79.4962	204.026	-80.9524
204.026	-78.7723	204.026	-77.2599
204.025	-79.8255	204.025	-210
204.025	-210	204.025	-77.9709
204.024	-80.262	204.024	-210
204.024	-76.8892	204.024	-76.6343
204.023	-77.4573	204.023	-77.554
204.022	-210	204.022	-75.1493
204.022	-87.6802	204.022	-210
204.021	-77.4575	204.021	-76.3977
204.021	-210	204.021	-82.439
204.02	-79.4082	204.02	-85.1275
204.02	-210	204.02	-79.9274
204.019	-77.5308	204.019	-76.3044
204.018	-80.064	204.018	-88.431
204.018	-77.2445	204.018	-85.5284
204.017	-210	204.017	-83.7627
204.017	-79.104	204.017	-210
204.016	-78.4698	204.016	-86.3161
204.016	-76.8686	204.016	-87.0506
204.015	-210	204.015	-76.8224
204.014	-77.4764	204.014	-78.9604
204.014	-79.9253	204.014	-75.995
204.013	-210	204.013	-79.1292
204.013	-74.7564	204.013	-77.0274
204.012	-87.3408	204.012	-79.1361
204.012	-81.2238	204.012	-76.9116
204.011	-75.9674	204.011	-78.3755
204.011	-81.1435	204.011	-77.4515
204.01	-210	204.01	-78.0514
204.009	-78.7572	204.009	-210
204.009	-75.9927	204.009	-77.6281
204.008	-210	204.008	-78.1553
204.008	-75.9236	204.008	-77.3055
204.007	-78.9826	204.007	-83.4665
204.007	-84.0259	204.007	-75.1268
204.006	-78.406	204.006	-85.0138
204.005	-76.5713	204.005	-77.7326
204.005	-210	204.005	-79.4466
204.004	-76.2391	204.004	-80.0783
204.004	-78.5394	204.004	-76.7853
204.003	-78.3116	204.003	-80.8389
204.003	-77.7468	204.003	-210
204.002	-79.4276	204.002	-75.1006
204.002	-79.1528	204.002	-79.1345
204.001	-83.2138	204.001	-81.6251
204	-78.5669	204	-76.5864
204	-77.5172	204	-86.1255
203.999	-210	203.999	-82.5999
203.999	-85.0927	203.999	-76.0738
203.998	-210	203.998	-75.7075
203.998	-76.639	203.998	-210
203.997	-85.8755	203.997	-77.2395
203.996	-75.7467	203.996	-77.8521
203.996	-74.5162	203.996	-77.1093
203.995	-81.4936	203.995	-76.9618
203.995	-80.7457	203.995	-78.3899
203.994	-87.2146	203.994	-77.2207
203.994	-79.3892	203.994	-82.4466
203.993	-78.5046	203.993	-77.5218
203.992	-79.208	203.992	-77.802
203.992	-85.8515	203.992	-77.7573
203.991	-83.6121	203.991	-78.2819
203.991	-79.2404	203.991	-80.7657
203.99	-87.5728	203.99	-78.0331
203.99	-82.9814	203.99	-81.0921
203.989	-79.5047	203.989	-74.687
203.989	-81.8645	203.989	-78.629
203.988	-99.3039	203.988	-210
203.987	-78.3277	203.987	-78.1271
203.987	-78.0942	203.987	-75.0604
203.986	-81.9785	203.986	-85.5858
203.986	-82.0078	203.986	-76.1039
203.985	-86.9636	203.985	-83.2483
203.985	-86.8853	203.985	-78.7259
203.984	-81.767	203.984	-73.8687
203.983	-80.6622	203.983	-78.4522
203.983	-74.9229	203.983	-80.2257
203.982	-82.4812	203.982	-77.1136
203.982	-78.8925	203.982	-85.1143
203.981	-74.0798	203.981	-74.6181
203.981	-210	203.981	-80.3033
203.98	-80.5412	203.98	-76.2864
203.98	-210	203.98	-83.7016
203.979	-76.118	203.979	-75.4676
203.978	-80.5198	203.978	-76.0887
203.978	-76.6588	203.978	-78.5029
203.977	-84.3513	203.977	-80.9564
203.977	-75.7776	203.977	-77.0905
203.976	-80.7439	203.976	-76.681
203.976	-80.3616	203.976	-76.2665
203.975	-77.6399	203.975	-210
203.974	-210	203.974	-74.9094
203.974	-77.1065	203.974	-81.3541
203.973	-78.4894	203.973	-78.8203
203.973	-83.4766	203.973	-79.7239
203.972	-88.8903	203.972	-75.4382
203.972	-82.0257	203.972	-210
203.971	-210	203.971	-79.4861
203.97	-75.4758	203.97	-77.6645
203.97	-76.0036	203.97	-210
203.969	-84.826	203.969	-79.9408
203.969	-210	203.969	-210
203.968	-87.4143	203.968	-76.5437
203.968	-81.8604	203.968	-85.204
203.967	-75.5027	203.967	-77.0636
203.967	-81.5913	203.967	-80.1177
203.966	-77.5553	203.966	-88.9553
203.965	-77.199	203.965	-75.7545
203.965	-80.821	203.965	-210
203.964	-75.7093	203.964	-76.8632
203.964	-210	203.964	-78.6761
203.963	-77.4799	203.963	-84.8979
203.963	-78.5956	203.963	-76.5586
203.962	-77.7574	203.962	-85.1266
203.961	-91.0235	203.961	-78.0089
203.961	-78.6223	203.961	-75.1308
203.96	-77.3766	203.96	-210
203.96	-76.9473	203.96	-77.2941
203.959	-78.2867	203.959	-80.3317
203.959	-79.229	203.959	-77.4621
203.958	-79.6686	203.958	-77.967
203.958	-210	203.958	-77.3582
203.957	-80.3705	203.957	-76.1675
203.956	-79.3348	203.956	-210
203.956	-76.6388	203.956	-81.6802
203.955	-78.6771	203.955	-79.8868
203.955	-77.8125	203.955	-78.7661
203.954	-210	203.954	-78.9301
203.954	-74.9538	203.954	-74.159
203.953	-79.1542	203.953	-82.0815
203.952	-86.8728	203.952	-77.8484
203.952	-79.2034	203.952	-77.1068
203.951	-79.1211	203.951	-78.7201
203.951	-84.1586	203.951	-77.6702
203.95	-79.7859	203.95	-86.0325
203.95	-85.8294	203.95	-74.8806
203.949	-82.739	203.949	-76.0868
203.949	-210	203.949	-78.5177
203.948	-77.2883	203.948	-77.6204
203.947	-76.944	203.947	-76.0456
203.947	-79.8162	203.947	-78.8783
203.946	-79.4333	203.946	-76.5333
203.946	-77.8921	203.946	-79.2878
203.945	-210	203.945	-76.9411
203.945	-78.4745	203.945	-87.9365
203.944	-80.0517	203.944	-79.2104
203.943	-78.7744	203.943	-83.6858
203.943	-77.6041	203.943	-75.9624
203.942	-78.5059	203.942	-210
203.942	-77.7329	203.942	-76.0238
203.941	-90.9458	203.941	-77.157
203.941	-210	203.941	-88.5661
203.94	-87.5023	203.94	-75.1975
203.939	-76.241	203.939	-77.5047
203.939	-210	203.939	-77.2111
203.938	-74.6222	203.938	-85.1921
203.938	-75.1848	203.938	-78.752
203.937	-75.967	203.937	-210
203.937	-210	203.937	-77.397
203.936	-77.1978	203.936	-77.9265
203.936	-79.7567	203.936	-77.902
203.935	-85.0174	203.935	-81.5306
203.934	-91.7039	203.934	-80.0471
203.934	-78.48	203.934	-76.2012
203.933	-78.746	203.933	-84.0027
203.933	-78.4957	203.933	-76.9424
203.932	-210	203.932	-79.0863
203.932	-210	203.932	-76.1616
203.931	-76.0092	203.931	-78.0776
203.93	-78.1673	203.93	-76.2384
203.93	-75.5911	203.93	-79.9354
203.929	-210	203.929	-210
203.929	-210	203.929	-76.233
203.928	-76.5414	203.928	-82.4384
203.928	-80.1044	203.928	-76.6452
203.927	-210	203.927	-77.5895
203.927	-83.2968	203.927	-210
203.926	-210	203.926	-210
203.925	-210	203.925	-76.0824
203.925	-78.0401	203.925	-77.5352
203.924	-210	203.924	-80.345
203.924	-80.4101	203.924	-77.9839
203.923	-78.2695	203.923	-78.3683
203.923	-80.8268	203.923	-77.098
203.922	-91.8169	203.922	-210
203.921	-210	203.921	-77.5584
203.921	-76.2548	203.921	-76.1319
203.92	-85.7207	203.92	-84.4795
203.92	-81.5387	203.92	-76.5817
203.919	-80.7962	203.919	-78.7919
203.919	-78.0536	203.919	-77.0247
203.918	-86.192	203.918	-76.7599
203.918	-75.516	203.918	-79.9188
203.917	-86.3504	203.917	-81.1953
203.916	-73.6731	203.916	-73.9959
203.916	-82.6398	203.916	-79.2369
203.915	-79.7401	203.915	-78.5836
203.915	-80.8191	203.915	-75.3627
203.914	-80.1169	203.914	-81.0144
203.914	-80.2623	203.914	-76.859
203.913	-81.7805	203.913	-210
203.912	-83.054	203.912	-76.342
203.912	-78.2516	203.912	-73.4655
203.911	-81.4892	203.911	-210
203.911	-79.221	203.911	-77.8765
203.91	-82.4908	203.91	-78.941
203.91	-82.1384	203.91	-82.2947
203.909	-78.9467	203.909	-80.1457
203.909	-78.4434	203.909	-210
203.908	-76.3332	203.908	-74.5419
203.907	-80.2455	203.907	-82.7281
203.907	-78.3025	203.907	-78.1049
203.906	-76.8077	203.906	-78.5141
203.906	-86.6188	203.906	-210
203.905	-80.7056	203.905	-77.3787
203.905	-80.7792	203.905	-78.1255
203.904	-78.1423	203.904	-80.9004
203.903	-81.2669	203.903	-76.1459
203.903	-77.9472	203.903	-210
203.902	-210	203.902	-76.4493
203.902	-76.5117	203.902	-77.7607
203.901	-85.3617	203.901	-78.3364
203.901	-79.9816	203.901	-75.0603
203.9	-80.7394	203.9	-80.4872
203.899	-76.0868	203.899	-80.4355
203.899	-210	203.899	-78.4567
203.898	-78.9334	203.898	-78.6352
203.898	-75.4554	203.898	-76.6486
203.897	-210	203.897	-210
203.897	-77.614	203.897	-79.4414
203.896	-86.269	203.896	-76.4732
203.896	-81.2816	203.896	-79.7584
203.895	-75.7013	203.895	-76.3333
203.894	-77.8147	203.894	-210
203.894	-84.1679	203.894	-78.8646
203.893	-81.2036	203.893	-76.2709
203.893	-81.0531	203.893	-75.9177
203.892	-210	203.892	-78.6916
203.892	-78.5671	203.892	-77.0367
203.891	-82.8243	203.891	-76.1137
203.89	-79.4219	203.89	-90.0891
203.89	-80.6358	203.89	-75.0799
203.889	-210	203.889	-89.2194
203.889	-80.7886	203.889	-81.9512
203.888	-77.3139	203.888	-75.4981
203.888	-78.786	203.888	-85.4357
203.887	-79.4962	203.887	-77.0556
203.887	-81.3387	203.887	-76.5792
203.886	-78.0361	203.886	-78.9351
203.885	-76.9559	203.885	-81.6523
203.885	-79.2788	203.885	-76.3816
203.884	-75.5989	203.884	-78.8472
203.884	-210	203.884	-78.0422
203.883	-79.0893	203.883	-76.0114
203.883	-76.5429	203.883	-77.432
203.882	-85.6898	203.882	-77.9245
203.881	-75.8478	203.881	-84.5425
203.881	-78.6235	203.881	-87.7804
203.88	-80.0671	203.88	-74.7287
203.88	-78.8368	203.88	-83.6961
203.879	-78.8612	203.879	-83.3463
203.879	-79.7452	203.879	-76.6126
203.878	-210	203.878	-92.4074
203.878	-84.9753	203.878	-77.2208
203.877	-80.7084	203.877	-84.9852
203.876	-78.3895	203.876	-79.0816
203.876	-78.9582	203.876	-77.2568
203.875	-78.9527	203.875	-79.177
203.875	-210	203.875	-76.0933
203.874	-77.5224	203.874	-77.0117
203.874	-77.1924	203.874	-210
203.873	-210	203.873	-76.7624
203.872	-74.7387	203.872	-75.9773
203.872	-93.0326	203.872	-81.2915
203.871	-82.5237	203.871	-79.6903
203.871	-79.8692	203.871	-77.2866
203.87	-81.8906	203.87	-79.5425
203.87	-78.532	203.87	-78.4691
203.869	-82.1958	203.869	-77.7527
203.869	-80.9089	203.869	-80.6052
[truncated: 48,001 more rows]
