# Supplementary material for: The bandgap-detuned excitation regime in photonic-crystal resonators
Source: Nat Commun. 2025 May 31;16:5077. doi: 10.1038/s41467-025-60156-y (PMC12126479; doi:10.1038/s41467-025-60156-y)
Supplement: Supplementary file 3 — Source Data [file 41467_2025_60156_MOESM3_ESM.zip › exp data/fig3f_exp.xlsx]

## Sheet: Sheet1
	freq	Dint
0	196.533	-0.383468
1	196.135	-0.290322
2	195.738	-0.228768
3	195.34	-0.161677
4	194.942	-0.103578
5	194.544	-0.0628222
6	194.146	-0.0194155
7	193.749	0.510838
8	193.748	-0.532352
9	193.351	0.00544396
10	192.953	0.456231
11	192.952	-0.485065
12	192.555	-0.0356087
13	192.157	-0.053094
14	191.759	-0.0953712
15	191.361	-0.156801
16	190.964	-0.215888
17	190.566	-0.291186
18	190.168	-0.397118
19	189.77	-0.460242
20	189.372	-0.629356
21	188.974	-0.746494
22	188.576	-0.893193
23	188.178	-1.04173
24	187.78	-1.20741
25	187.382	-1.38589
26	186.984	-1.57226
