# Supplementary material for: The bandgap-detuned excitation regime in photonic-crystal resonators
Source: Nat Commun. 2025 May 31;16:5077. doi: 10.1038/s41467-025-60156-y (PMC12126479; doi:10.1038/s41467-025-60156-y)
Supplement: Supplementary file 3 — Source Data [file 41467_2025_60156_MOESM3_ESM.zip › exp data/fig4a_dint_exp.xlsx]

## Sheet: Sheet1
	freq	Dint
0	195.256	-0.189916
1	194.858	-0.12276
2	194.46	-0.0624308
3	194.063	0.353333
4	194.062	-0.417076
5	193.665	0.00462883
6	193.267	0.073459
7	192.869	-0.0163521
8	192.471	-0.0287578
9	192.073	-0.0491425
10	191.676	0.271656
11	191.675	-0.475203
12	191.278	-0.163555
13	190.88	-0.221751
14	190.482	-0.421253
15	190.083	-0.955302
16	189.686	-0.572683
17	189.288	-0.67803
18	188.89	-0.808715
19	188.492	-0.960176
20	188.094	-1.12867
21	187.696	-1.31869
