# Supplementary material for: The bandgap-detuned excitation regime in photonic-crystal resonators
Source: Nat Commun. 2025 May 31;16:5077. doi: 10.1038/s41467-025-60156-y (PMC12126479; doi:10.1038/s41467-025-60156-y)
Supplement: Supplementary file 3 — Source Data [file 41467_2025_60156_MOESM3_ESM.zip › exp data/fig4bii_exp.xlsx]

## Sheet: Sheet1
freq fwd	spectra fwd	freq bwd	spectra bwd
205	-77.7609	205	-79.6557
204.999	-76.5361	204.999	-210
204.997	-78.8818	204.997	-77.041
204.996	-84.24	204.996	-80.3624
204.994	-80.7306	204.994	-210
204.993	-87.1014	204.993	-85.2563
204.991	-79.4967	204.991	-79.2512
204.99	-81.4235	204.99	-76.0867
204.989	-84.7535	204.989	-78.3114
204.987	-77.3269	204.987	-80.826
204.986	-78.9934	204.986	-78.7772
204.984	-78.2272	204.984	-92.3205
204.983	-90.6593	204.983	-78.7718
204.981	-76.9228	204.981	-76.8044
204.98	-210	204.98	-77.1473
204.979	-87.0542	204.979	-77.4212
204.977	-76.4724	204.977	-88.2401
204.976	-81.6109	204.976	-210
204.974	-81.2562	204.974	-74.8146
204.973	-78.007	204.973	-210
204.972	-210	204.972	-75.9922
204.97	-78.3892	204.97	-77.4493
204.969	-78.7683	204.969	-82.7363
204.967	-78.052	204.967	-210
204.966	-79.6391	204.966	-77.9041
204.964	-210	204.964	-79.7444
204.963	-80.938	204.963	-210
204.962	-77.1004	204.962	-79.9054
204.96	-75.2353	204.96	-75.5221
204.959	-210	204.959	-76.8764
204.957	-80.9379	204.957	-85.15
204.956	-77.1589	204.956	-76.8268
204.954	-80.788	204.954	-84.1708
204.953	-76.5345	204.953	-210
204.952	-210	204.952	-79.559
204.95	-75.8664	204.95	-89.4212
204.949	-81.2961	204.949	-85.1652
204.947	-210	204.947	-78.8679
204.946	-81.5093	204.946	-79.6257
204.944	-210	204.944	-78.6111
204.943	-75.9663	204.943	-82.4575
204.942	-78.2832	204.942	-89.7969
204.94	-76.781	204.94	-76.8955
204.939	-79.1405	204.939	-78.2509
204.937	-78.2311	204.937	-210
204.936	-78.2216	204.936	-86.6087
204.935	-80.9524	204.935	-85.6251
204.933	-78.4495	204.933	-78.7357
204.932	-79.8711	204.932	-83.2714
204.93	-76.0129	204.93	-78.0587
204.929	-80.9659	204.929	-210
204.927	-78.898	204.927	-74.3005
204.926	-78.6313	204.926	-210
204.925	-77.2043	204.925	-210
204.923	-83.1163	204.923	-79.0353
204.922	-78.3256	204.922	-89.6276
204.92	-79.5447	204.92	-89.8072
204.919	-77.0989	204.919	-78.1903
204.917	-76.5417	204.917	-81.7398
204.916	-210	204.916	-210
204.915	-76.5361	204.915	-75.5034
204.913	-79.675	204.913	-76.5093
204.912	-78.6611	204.912	-81.2217
204.91	-77.9222	204.91	-78.6884
204.909	-82.0123	204.909	-78.2346
204.908	-77.1915	204.908	-77.66
204.906	-77.7506	204.906	-77.1264
204.905	-210	204.905	-210
204.903	-83.1168	204.903	-76.5004
204.902	-80.9635	204.902	-76.8059
204.9	-79.2128	204.9	-76.3543
204.899	-80.4598	204.899	-85.1626
204.898	-85.3208	204.898	-83.6075
204.896	-210	204.896	-80.3459
204.895	-79.4528	204.895	-210
204.893	-77.8779	204.893	-78.3434
204.892	-78.8473	204.892	-210
204.89	-78.6751	204.89	-210
204.889	-87.0542	204.889	-80.6855
204.888	-80.0568	204.888	-81.2967
204.886	-80.3694	204.886	-86.0375
204.885	-79.8993	204.885	-76.5129
204.883	-95.595	204.883	-84.7274
204.882	-77.1279	204.882	-78.9264
204.88	-89.4821	204.88	-77.7423
204.879	-89.6171	204.879	-80.5527
204.878	-78.6045	204.878	-82.1187
204.876	-84.5886	204.876	-75.3848
204.875	-80.9712	204.875	-210
204.873	-78.417	204.873	-81.9408
204.872	-74.7511	204.872	-75.6529
204.871	-80.4066	204.871	-80.0114
204.869	-76.4544	204.869	-84.3504
204.868	-84.2182	204.868	-77.3668
204.866	-74.3763	204.866	-75.9073
204.865	-88.2394	204.865	-210
204.863	-83.746	204.863	-88.0455
204.862	-78.0159	204.862	-210
204.861	-82.7931	204.861	-75.6535
204.859	-81.6428	204.859	-82.6214
204.858	-76.802	204.858	-210
204.856	-79.1492	204.856	-77.2276
204.855	-77.8609	204.855	-79.5282
204.853	-76.6072	204.853	-90.2107
204.852	-92.4807	204.852	-76.8898
204.851	-76.8226	204.851	-87.9073
204.849	-80.3239	204.849	-82.4722
204.848	-83.7933	204.848	-83.726
204.846	-78.9088	204.846	-81.2173
204.845	-86.9183	204.845	-78.2306
204.844	-78.0649	204.844	-101.442
204.842	-77.628	204.842	-86.4771
204.841	-79.1417	204.841	-77.4419
204.839	-79.2928	204.839	-73.7704
204.838	-78.6175	204.838	-81.3222
204.836	-77.013	204.836	-81.2829
204.835	-81.8497	204.835	-76.6523
204.834	-88.5334	204.834	-96.8513
204.832	-75.5572	204.832	-77.7357
204.831	-76.6471	204.831	-210
204.829	-76.3879	204.829	-76.812
204.828	-80.6234	204.828	-210
204.826	-84.9215	204.826	-76.914
204.825	-80.2705	204.825	-77.6015
204.824	-78.4424	204.824	-76.4976
204.822	-76.4491	204.822	-76.7376
204.821	-210	204.821	-82.45
204.819	-75.487	204.819	-84.6278
204.818	-78.4156	204.818	-76.1859
204.817	-82.5568	204.817	-93.4882
204.815	-80.784	204.815	-80.2097
204.814	-81.7033	204.814	-78.6191
204.812	-210	204.812	-210
204.811	-83.5037	204.811	-83.7809
204.809	-75.4719	204.809	-76.9278
204.808	-79.0973	204.808	-79.0169
204.807	-77.9325	204.807	-78.026
204.805	-76.8501	204.805	-210
204.804	-84.1025	204.804	-76.1282
204.802	-79.5191	204.802	-210
204.801	-80.2122	204.801	-78.3006
204.799	-76.0806	204.799	-79.2676
204.798	-77.3765	204.798	-77.9084
204.797	-210	204.797	-84.223
204.795	-77.999	204.795	-78.2935
204.794	-78.7708	204.794	-79.4189
204.792	-77.4806	204.792	-79.9993
204.791	-79.5443	204.791	-75.5038
204.79	-210	204.79	-89.6821
204.788	-74.3251	204.788	-77.7111
204.787	-79.4043	204.787	-210
204.785	-76.7254	204.785	-79.7834
204.784	-75.7988	204.784	-79.3035
204.782	-78.4321	204.782	-76.452
204.781	-86.308	204.781	-85.2679
204.78	-81.5047	204.78	-84.1005
204.778	-210	204.778	-88.5398
204.777	-78.4825	204.777	-76.2791
204.775	-86.5093	204.775	-210
204.774	-75.3298	204.774	-78.5693
204.772	-77.8084	204.772	-210
204.771	-75.846	204.771	-210
204.77	-80.0317	204.77	-78.1637
204.768	-74.2567	204.768	-75.3463
204.767	-75.4425	204.767	-79.57
204.765	-78.1557	204.765	-210
204.764	-78.1372	204.764	-77.8136
204.763	-210	204.763	-85.7958
204.761	-75.3155	204.761	-83.0212
204.76	-76.9864	204.76	-77.202
204.758	-77.7386	204.758	-78.2414
204.757	-77.4027	204.757	-80.7178
204.755	-79.3076	204.755	-80.7669
204.754	-82.5627	204.754	-82.7566
204.753	-76.8809	204.753	-78.1417
204.751	-76.4771	204.751	-77.2278
204.75	-83.2711	204.75	-81.7329
204.748	-82.5481	204.748	-84.9278
204.747	-210	204.747	-81.4128
204.745	-73.5157	204.745	-77.8971
204.744	-210	204.744	-77.8125
204.743	-83.5695	204.743	-81.1779
204.741	-77.7704	204.741	-78.4976
204.74	-79.4517	204.74	-81.2047
204.738	-82.7169	204.738	-79.4614
204.737	-78.148	204.737	-210
204.736	-78.2041	204.736	-77.5508
204.734	-82.203	204.734	-78.9126
204.733	-78.3224	204.733	-75.6619
204.731	-210	204.731	-210
204.73	-74.8371	204.73	-77.9353
204.728	-76.2905	204.728	-79.3482
204.727	-75.7813	204.727	-81.6678
204.726	-83.1502	204.726	-78.7743
204.724	-76.6771	204.724	-79.416
204.723	-77.4932	204.723	-77.1353
204.721	-210	204.721	-85.5923
204.72	-81.9297	204.72	-92.103
204.718	-76.63	204.718	-82.6226
204.717	-80.0132	204.717	-210
204.716	-210	204.716	-210
204.714	-76.1169	204.714	-80.6854
204.713	-210	204.713	-79.3543
204.711	-77.789	204.711	-210
204.71	-80.982	204.71	-75.043
204.709	-76.1632	204.709	-81.7071
204.707	-210	204.707	-92.623
204.706	-77.1248	204.706	-79.9286
204.704	-210	204.704	-79.8125
204.703	-79.409	204.703	-88.46
204.701	-80.3235	204.701	-75.4201
204.7	-78.9006	204.7	-78.0314
204.699	-75.8203	204.699	-76.3689
204.697	-80.688	204.697	-79.8712
204.696	-80.5287	204.696	-210
204.694	-77.3735	204.694	-210
204.693	-76.5623	204.693	-77.0332
204.692	-210	204.692	-77.6044
204.69	-75.7767	204.69	-75.6624
204.689	-79.2777	204.689	-77.5498
204.687	-210	204.687	-79.4755
204.686	-81.0066	204.686	-80.4188
204.684	-84.0147	204.684	-210
204.683	-74.9241	204.683	-79.1548
204.682	-78.9031	204.682	-74.7372
204.68	-87.0472	204.68	-78.0556
204.679	-75.8592	204.679	-76.9922
204.677	-78.1416	204.677	-80.931
204.676	-77.8111	204.676	-84.6812
204.674	-79.8021	204.674	-76.7477
204.673	-210	204.673	-80.8736
204.672	-77.302	204.672	-210
204.67	-81.429	204.67	-74.0622
204.669	-78.8534	204.669	-86.1643
204.667	-210	204.667	-76.9809
204.666	-75.1444	204.666	-81.3777
204.665	-82.1401	204.665	-79.8484
204.663	-79.7245	204.663	-83.5912
204.662	-210	204.662	-75.2055
204.66	-80.2312	204.66	-88.3568
204.659	-79.0177	204.659	-83.3554
204.657	-84.5884	204.657	-77.4056
204.656	-76.5372	204.656	-79.681
204.655	-79.3943	204.655	-81.6816
204.653	-79.0566	204.653	-210
204.652	-74.9808	204.652	-80.2034
204.65	-79.4083	204.65	-91.0419
204.649	-78.633	204.649	-77.4192
204.648	-77.7636	204.648	-81.3867
204.646	-78.1918	204.646	-77.248
204.645	-80.964	204.645	-81.5389
204.643	-81.6529	204.643	-82.3342
204.642	-80.858	204.642	-210
204.64	-79.2092	204.64	-76.1866
204.639	-78.2139	204.639	-85.3851
204.638	-210	204.638	-78.8093
204.636	-77.8763	204.636	-76.482
204.635	-75.654	204.635	-75.3951
204.633	-78.8773	204.633	-83.2887
204.632	-81.9757	204.632	-77.9964
204.631	-210	204.631	-210
204.629	-80.6282	204.629	-210
204.628	-77.5023	204.628	-78.5493
204.626	-83.8138	204.626	-210
204.625	-80.2312	204.625	-77.8661
204.623	-79.5445	204.623	-79.4627
204.622	-80.1237	204.622	-82.9026
204.621	-75.6973	204.621	-75.7087
204.619	-80.8778	204.619	-74.1084
204.618	-79.0403	204.618	-82.3177
204.616	-79.6372	204.616	-80.0705
204.615	-78.3279	204.615	-78.1852
204.613	-77.86	204.613	-210
204.612	-80.6521	204.612	-75.9993
204.611	-83.5678	204.611	-81.8388
204.609	-78.3632	204.609	-80.4791
204.608	-88.5911	204.608	-210
204.606	-81.9872	204.606	-78.3399
204.605	-78.0006	204.605	-75.7116
204.604	-79.9276	204.604	-87.7231
204.602	-83.4774	204.602	-84.2933
204.601	-75.1611	204.601	-75.5796
204.599	-210	204.599	-84.7204
204.598	-76.024	204.598	-78.1481
204.596	-81.5003	204.596	-210
204.595	-76.2688	204.595	-76.4696
204.594	-210	204.594	-98.5634
204.592	-79.0263	204.592	-210
204.591	-78.6403	204.591	-84.5217
204.589	-82.0848	204.589	-78.6846
204.588	-80.4109	204.588	-82.6934
204.587	-76.7932	204.587	-94.1067
204.585	-210	204.585	-76.477
204.584	-74.6444	204.584	-85.9365
204.582	-78.7427	204.582	-85.2327
204.581	-78.1274	204.581	-75.7647
204.579	-210	204.579	-80.9927
204.578	-77.9037	204.578	-76.1693
204.577	-77.8968	204.577	-88.5079
204.575	-210	204.575	-78.4034
204.574	-82.38	204.574	-82.7094
204.572	-78.5435	204.572	-210
204.571	-77.7592	204.571	-80.0772
204.57	-77.8722	204.57	-210
204.568	-79.7866	204.568	-86.8171
204.567	-76.4921	204.567	-80.4301
204.565	-80.9259	204.565	-79.7644
204.564	-77.6972	204.564	-76.5443
204.562	-83.4889	204.562	-80.3727
204.561	-78.6564	204.561	-80.1744
204.56	-79.0172	204.56	-76.8082
204.558	-210	204.558	-210
204.557	-75.9441	204.557	-77.8116
204.555	-76.6809	204.555	-78.2153
204.554	-80.6151	204.554	-79.6507
204.553	-75.0118	204.553	-82.246
204.551	-78.4511	204.551	-82.1734
204.55	-76.3204	204.55	-210
204.548	-85.0121	204.548	-77.1521
204.547	-78.5476	204.547	-210
204.545	-79.2911	204.545	-86.2915
204.544	-76.3569	204.544	-80.1571
204.543	-80.3107	204.543	-77.9683
204.541	-77.9828	204.541	-77.8958
204.54	-90.8346	204.54	-75.8502
204.538	-89.9807	204.538	-210
204.537	-77.125	204.537	-79.6216
204.536	-91.0104	204.536	-77.0373
204.534	-81.8864	204.534	-81.6805
204.533	-210	204.533	-210
204.531	-76.909	204.531	-78.315
204.53	-77.2754	204.53	-78.2953
204.528	-76.1282	204.528	-82.3381
204.527	-210	204.527	-210
204.526	-210	204.526	-74.7546
204.524	-75.6711	204.524	-75.5263
204.523	-79.4363	204.523	-79.5771
204.521	-79.6393	204.521	-80.8459
204.52	-82.1734	204.52	-80.011
204.519	-82.6455	204.519	-81.0185
204.517	-86.1773	204.517	-75.4272
204.516	-74.0805	204.516	-81.7775
204.514	-84.1648	204.514	-80.6343
204.513	-76.2741	204.513	-78.1211
204.511	-77.2974	204.511	-210
204.51	-210	204.51	-76.0983
204.509	-80.684	204.509	-210
204.507	-75.3992	204.507	-76.1184
204.506	-210	204.506	-210
204.504	-76.7629	204.504	-75.728
204.503	-78.7229	204.503	-210
204.502	-80.8007	204.502	-210
204.5	-82.6999	204.5	-75.294
204.499	-78.4795	204.499	-82.6112
204.497	-76.9861	204.497	-85.0001
204.496	-79.7204	204.496	-85.3156
204.494	-210	204.494	-79.3992
204.493	-75.6784	204.493	-210
204.492	-75.3941	204.492	-77.8339
204.49	-76.3647	204.49	-78.5943
204.489	-78.3542	204.489	-80.7521
204.487	-80.9041	204.487	-77.6425
204.486	-77.6875	204.486	-79.2952
204.485	-74.3776	204.485	-76.7212
204.483	-81.0877	204.483	-76.726
204.482	-83.0839	204.482	-81.7352
204.48	-95.0838	204.48	-210
204.479	-78.4966	204.479	-75.2372
204.477	-75.1496	204.477	-79.9648
204.476	-83.7985	204.476	-79.697
204.475	-79.4755	204.475	-210
204.473	-79.631	204.473	-76.9348
204.472	-85.8102	204.472	-80.3145
204.47	-80.7098	204.47	-85.3515
204.469	-89.7547	204.469	-75.3567
204.468	-76.6291	204.468	-76.8202
204.466	-89.074	204.466	-86.2076
204.465	-81.5235	204.465	-210
204.463	-77.4977	204.463	-76.2647
204.462	-76.6734	204.462	-83.8961
204.46	-75.5007	204.46	-79.1061
204.459	-77.5876	204.459	-82.7104
204.458	-77.3672	204.458	-77.4683
204.456	-78.5581	204.456	-80.6394
204.455	-79.7203	204.455	-75.4828
204.453	-77.6718	204.453	-81.3423
204.452	-210	204.452	-75.157
204.451	-75.8676	204.451	-210
204.449	-210	204.449	-79.5803
204.448	-83.1313	204.448	-77.0328
204.446	-76.0293	204.446	-77.46
204.445	-86.8352	204.445	-78.9974
204.443	-210	204.443	-77.7826
204.442	-90.8111	204.442	-82.4589
204.441	-76.8965	204.441	-78.3811
204.439	-76.3287	204.439	-82.0988
204.438	-76.6189	204.438	-76.6052
204.436	-77.2995	204.436	-210
204.435	-85.6612	204.435	-77.9701
204.434	-210	204.434	-80.8085
204.432	-210	204.432	-76.6078
204.431	-75.2669	204.431	-79.0046
204.429	-210	204.429	-210
204.428	-80.0496	204.428	-78.8005
204.426	-81.0623	204.426	-77.7272
204.425	-76.9429	204.425	-82.0969
204.424	-77.5594	204.424	-77.9403
204.422	-80.3267	204.422	-79.4727
204.421	-77.4004	204.421	-210
204.419	-78.2081	204.419	-80.4164
204.418	-86.935	204.418	-76.6906
204.417	-77.5834	204.417	-80.9526
204.415	-76.0543	204.415	-74.8436
204.414	-78.643	204.414	-83.6868
204.412	-77.9594	204.412	-85.2948
204.411	-77.7383	204.411	-75.9595
204.409	-91.9488	204.409	-82.7491
204.408	-77.2971	204.408	-75.5975
204.407	-210	204.407	-76.6587
204.405	-73.9665	204.405	-210
204.404	-77.2301	204.404	-85.0525
204.402	-210	204.402	-75.0528
204.401	-77.1066	204.401	-77.5078
204.4	-210	204.4	-79.5982
204.398	-77.4575	204.398	-85.979
204.397	-87.0711	204.397	-77.8813
204.395	-80.2742	204.395	-79.1025
204.394	-86.8777	204.394	-78.5174
204.392	-210	204.392	-82.321
204.391	-83.9462	204.391	-78.141
204.39	-86.1441	204.39	-78.1551
204.388	-210	204.388	-83.0454
204.387	-78.234	204.387	-78.6731
204.385	-78.3617	204.385	-210
204.384	-210	204.384	-93.9734
204.383	-77.4846	204.383	-78.2373
204.381	-78.569	204.381	-77.868
204.38	-76.2006	204.38	-83.9478
204.378	-83.0192	204.378	-79.8762
204.377	-75.4092	204.377	-75.3758
204.375	-210	204.375	-78.2551
204.374	-78.4426	204.374	-81.2532
204.373	-77.3971	204.373	-210
204.371	-76.7041	204.371	-79.7827
204.37	-75.9603	204.37	-81.632
204.368	-79.6807	204.368	-75.7891
204.367	-74.135	204.367	-76.9758
204.366	-79.0992	204.366	-77.3597
204.364	-78.062	204.364	-75.5067
204.363	-210	204.363	-210
204.361	-77.263	204.361	-82.6879
204.36	-82.3525	204.36	-75.6002
204.359	-78.1242	204.359	-81.1395
204.357	-78.452	204.357	-82.7952
204.356	-210	204.356	-78.3373
204.354	-75.8676	204.354	-83.4502
204.353	-78.889	204.353	-79.959
204.351	-75.3935	204.351	-78.267
204.35	-76.988	204.35	-82.6826
204.349	-80.534	204.349	-77.2315
204.347	-76.3901	204.347	-82.5951
204.346	-83.2025	204.346	-210
204.344	-210	204.344	-75.2249
204.343	-210	204.343	-84.0869
204.342	-75.5954	204.342	-78.4584
204.34	-78.8358	204.34	-78.5066
204.339	-79.7972	204.339	-82.3948
204.337	-79.9773	204.337	-76.4615
204.336	-75.4678	204.336	-210
204.334	-79.925	204.334	-76.7834
204.333	-79.6057	204.333	-79.0329
204.332	-81.2597	204.332	-78.6063
204.33	-84.4972	204.33	-81.0746
204.329	-210	204.329	-76.5883
204.327	-77.4985	204.327	-210
204.326	-76.9011	204.326	-75.6689
204.325	-81.4838	204.325	-79.7942
204.323	-75.7828	204.323	-84.3024
204.322	-210	204.322	-80.822
204.32	-79.1744	204.32	-76.7898
204.319	-84.9753	204.319	-81.0772
204.317	-81.2858	204.317	-81.1351
204.316	-79.3205	204.316	-77.7031
204.315	-76.3146	204.315	-83.7681
204.313	-76.0741	204.313	-77.4381
204.312	-80.1755	204.312	-80.0394
204.31	-79.8533	204.31	-79.7357
204.309	-79.9033	204.309	-78.2922
204.308	-76.5317	204.308	-80.6307
204.306	-79.1142	204.306	-77.589
204.305	-82.7643	204.305	-81.5423
204.303	-75.7899	204.303	-85.0485
204.302	-84.4991	204.302	-80.7158
204.301	-210	204.301	-76.2719
204.299	-76.0111	204.299	-82.4993
204.298	-76.5732	204.298	-78.0198
204.296	-81.6419	204.296	-86.0821
204.295	-78.0877	204.295	-80.3242
204.293	-76.4569	204.293	-81.8919
204.292	-210	204.292	-84.5107
204.291	-74.5296	204.291	-78.4824
204.289	-210	204.289	-78.2569
204.288	-77.6104	204.288	-76.4301
204.286	-85.4824	204.286	-210
204.285	-77.0871	204.285	-84.0746
204.284	-75.5549	204.284	-82.9972
204.282	-77.6261	204.282	-80.0968
204.281	-81.8751	204.281	-210
204.279	-75.642	204.279	-77.6452
204.278	-210	204.278	-90.0706
204.276	-210	204.276	-73.5292
204.275	-74.6783	204.275	-210
204.274	-80.4643	204.274	-80.9316
204.272	-84.8392	204.272	-76.972
204.271	-74.7693	204.271	-210
204.269	-86.7424	204.269	-86.5993
204.268	-77.2405	204.268	-74.8868
204.267	-80.6041	204.267	-86.2941
204.265	-98.7006	204.265	-78.1103
204.264	-76.4309	204.264	-78.4283
204.262	-82.4711	204.262	-76.5397
204.261	-85.3451	204.261	-210
204.26	-78.4167	204.26	-77.2063
204.258	-78.8776	204.258	-210
204.257	-76.5938	204.257	-87.3449
204.255	-77.9165	204.255	-76.2468
204.254	-80.804	204.254	-210
204.252	-77.5703	204.252	-76.4278
204.251	-78.0564	204.251	-76.8568
204.25	-81.9167	204.25	-210
204.248	-79.3692	204.248	-75.7163
204.247	-76.5512	204.247	-77.9498
204.245	-85.4261	204.245	-74.9128
204.244	-77.2275	204.244	-210
204.243	-210	204.243	-80.7958
204.241	-75.5028	204.241	-77.0579
204.24	-86.3245	204.24	-79.3589
204.238	-76.1103	204.238	-80.7368
204.237	-75.3939	204.237	-85.2915
204.235	-210	204.235	-74.8339
204.234	-76.9777	204.234	-210
204.233	-210	204.233	-75.8737
204.231	-76.2652	204.231	-81.7756
204.23	-210	204.23	-78.6064
204.228	-78.8718	204.228	-210
204.227	-210	204.227	-82.8984
204.226	-74.5241	204.226	-79.2638
204.224	-87.0654	204.224	-78.044
204.223	-78.7815	204.223	-75.7663
204.221	-77.2427	204.221	-79.6814
204.22	-81.9824	204.22	-210
204.219	-74.6558	204.219	-80.9903
204.217	-82.5101	204.217	-81.4947
204.216	-78.5055	204.216	-80.804
204.214	-74.978	204.214	-84.5369
204.213	-210	204.213	-85.4796
204.211	-82.8196	204.211	-80.363
204.21	-75.0143	204.21	-77.1691
204.209	-210	204.209	-210
204.207	-78.3653	204.207	-80.1701
204.206	-76.2658	204.206	-75.0221
204.204	-210	204.204	-79.7327
204.203	-79.0859	204.203	-83.1162
204.202	-210	204.202	-77.372
204.2	-76.2622	204.2	-210
204.199	-210	204.199	-210
204.197	-80.1781	204.197	-76.7112
204.196	-78.7157	204.196	-83.9228
204.195	-81.1831	204.195	-76.9039
204.193	-75.8385	204.193	-76.141
204.192	-78.1489	204.192	-91.5037
204.19	-85.1989	204.19	-79.9253
204.189	-79.5649	204.189	-76.1519
204.187	-76.7001	204.187	-78.5582
204.186	-77.2238	204.186	-77.8445
204.185	-210	204.185	-210
204.183	-77.7643	204.183	-80.9217
204.182	-79.8796	204.182	-80.9975
204.18	-78.5887	204.18	-78.4604
204.179	-81.2116	204.179	-86.0274
204.178	-78.435	204.178	-80.2608
204.176	-210	204.176	-80.4626
204.175	-77.3605	204.175	-76.4161
204.173	-78.0639	204.173	-83.2034
204.172	-77.2423	204.172	-210
204.171	-85.3852	204.171	-74.8678
204.169	-76.1671	204.169	-82.8796
204.168	-83.93	204.168	-77.9335
204.166	-77.3445	204.166	-82.9966
204.165	-81.0446	204.165	-77.8314
204.163	-77.0609	204.163	-78.7789
204.162	-74.977	204.162	-79.4985
204.161	-76.4964	204.161	-80.4309
204.159	-81.7727	204.159	-78.3595
204.158	-87.0107	204.158	-77.9173
204.156	-82.618	204.156	-77.6107
204.155	-79.6496	204.155	-210
204.154	-81.6048	204.154	-78.5154
204.152	-210	204.152	-210
204.151	-77.8849	204.151	-76.9938
204.149	-80.7094	204.149	-79.6192
204.148	-77.1356	204.148	-80.6536
204.147	-74.7827	204.147	-79.6551
204.145	-78.3817	204.145	-79.4033
204.144	-85.4578	204.144	-210
204.142	-77.2866	204.142	-76.4555
204.141	-78.0508	204.141	-210
204.139	-79.6032	204.139	-75.9187
204.138	-90.3041	204.138	-210
204.137	-78.8418	204.137	-78.157
204.135	-77.3747	204.135	-210
204.134	-77.6098	204.134	-84.8
204.132	-210	204.132	-77.6118
204.131	-75.979	204.131	-77.3375
204.13	-80.8266	204.13	-210
204.128	-84.002	204.128	-77.0784
204.127	-75.1509	204.127	-210
204.125	-82.5679	204.125	-82.2476
204.124	-76.6669	204.124	-79.1469
204.123	-210	204.123	-77.9611
204.121	-210	204.121	-77.6756
204.12	-79.3423	204.12	-79.144
204.118	-77.5403	204.118	-79.7141
204.117	-210	204.117	-210
204.115	-75.0186	204.115	-76.8237
204.114	-76.2027	204.114	-210
204.113	-82.802	204.113	-77.8137
204.111	-78.4751	204.111	-81.5431
204.11	-79.2092	204.11	-82.411
204.108	-78.7301	204.108	-92.4699
204.107	-78.7788	204.107	-78.7483
204.106	-76.9572	204.106	-85.8515
204.104	-80.5943	204.104	-96.4276
204.103	-80.8065	204.103	-76.1556
204.101	-77.9423	204.101	-80.0364
204.1	-77.4966	204.1	-75.3206
204.099	-210	204.099	-210
204.097	-77.9928	204.097	-81.774
204.096	-77.4076	204.096	-210
204.094	-76.5542	204.094	-82.19
204.093	-74.7583	204.093	-77.8364
204.091	-80.4076	204.091	-78.3156
204.09	-76.9786	204.09	-76.2128
204.089	-82.9358	204.089	-210
204.087	-79.3339	204.087	-82.9086
204.086	-76.9036	204.086	-78.5832
204.084	-77.3183	204.084	-76.8924
204.083	-74.9626	204.083	-80.6547
204.082	-210	204.082	-79.4122
204.08	-79.8761	204.08	-77.6189
204.079	-84.0148	204.079	-210
204.077	-76.4498	204.077	-75.5645
204.076	-82.9578	204.076	-80.7388
204.075	-76.8854	204.075	-78.5684
204.073	-210	204.073	-210
204.072	-77.5443	204.072	-79.7805
204.07	-79.922	204.07	-78.7011
204.069	-79.7773	204.069	-74.7504
204.067	-76.4685	204.067	-81.1561
204.066	-77.0947	204.066	-77.7052
204.065	-77.972	204.065	-85.6193
204.063	-81.3742	204.063	-210
204.062	-77.893	204.062	-80.3406
204.06	-78.0556	204.06	-86.6268
204.059	-77.0716	204.059	-81.1194
204.058	-75.3001	204.058	-78.5099
204.056	-81.907	204.056	-80.7557
204.055	-94.6204	204.055	-83.5883
204.053	-77.2111	204.053	-77.9346
204.052	-76.6718	204.052	-210
204.051	-80.1896	204.051	-75.8179
204.049	-80.1971	204.049	-210
204.048	-75.8366	204.048	-81.4975
204.046	-78.6707	204.046	-77.8097
204.045	-81.0592	204.045	-210
204.043	-77.463	204.043	-75.4162
204.042	-77.8815	204.042	-81.6877
204.041	-210	204.041	-81.266
204.039	-89.0816	204.039	-79.6204
204.038	-76.81	204.038	-74.7845
204.036	-77.9956	204.036	-81.2903
204.035	-75.0657	204.035	-76.8916
204.034	-85.0374	204.034	-210
204.032	-86.6838	204.032	-79.4289
204.031	-210	204.031	-78.1354
204.029	-78.1512	204.029	-77.4781
204.028	-75.4121	204.028	-82.0127
204.027	-76.3623	204.027	-81.6946
204.025	-76.1333	204.025	-77.8354
204.024	-76.3623	204.024	-78.3502
204.022	-76.0287	204.022	-81.8157
204.021	-75.0239	204.021	-79.163
204.02	-91.9437	204.02	-80.7917
204.018	-76.1823	204.018	-86.3998
204.017	-78.6752	204.017	-80.9056
204.015	-78.6269	204.015	-78.4185
204.014	-75.7543	204.014	-82.4738
204.012	-76.7628	204.012	-210
204.011	-210	204.011	-78.2133
204.01	-75.7066	204.01	-210
204.008	-80.2477	204.008	-210
204.007	-78.2308	204.007	-77.604
204.005	-77.0499	204.005	-80.2107
204.004	-77.9884	204.004	-80.865
204.003	-82.4851	204.003	-86.0525
204.001	-82.8717	204.001	-80.2154
204	-210	204	-81.6867
203.998	-80.5355	203.998	-76.5907
203.997	-75.6311	203.997	-76.3846
203.996	-75.99	203.996	-210
203.994	-79.4365	203.994	-76.9449
203.993	-75.426	203.993	-210
203.991	-84.0894	203.991	-77.03
203.99	-75.8352	203.99	-80.0294
203.989	-88.6563	203.989	-75.9389
203.987	-76.1521	203.987	-77.5947
203.986	-77.6673	203.986	-76.1147
203.984	-210	203.984	-82.7772
203.983	-78.9447	203.983	-81.4743
203.981	-78.0186	203.981	-77.2573
203.98	-81.6837	203.98	-87.5249
203.979	-76.9863	203.979	-80.5152
203.977	-210	203.977	-77.4755
203.976	-210	203.976	-76.0395
203.974	-77.0998	203.974	-81.2192
203.973	-76.1011	203.973	-81.5273
203.972	-73.8157	203.972	-81.1505
203.97	-81.4521	203.97	-79.1579
203.969	-74.9066	203.969	-78.3254
203.967	-86.9901	203.967	-210
203.966	-77.9051	203.966	-80.0484
203.965	-79.0199	203.965	-77.2628
203.963	-210	203.963	-210
203.962	-86.9901	203.962	-79.8369
203.96	-77.0199	203.96	-75.3339
203.959	-79.7352	203.959	-76.9376
203.957	-76.3347	203.957	-79.0288
203.956	-81.2076	203.956	-79.3592
203.955	-80.4582	203.955	-92.0392
203.953	-82.6718	203.953	-77.4029
203.952	-81.6189	203.952	-210
203.95	-74.7043	203.95	-77.5039
203.949	-86.1891	203.949	-85.0699
203.948	-76.3445	203.948	-90.2622
203.946	-210	203.946	-75.1438
203.945	-210	203.945	-93.2482
203.943	-77.2229	203.943	-81.9105
203.942	-78.3684	203.942	-78.9748
203.941	-77.5012	203.941	-81.8022
203.939	-77.4216	203.939	-75.9698
203.938	-77.0334	203.938	-78.84
203.936	-80.2705	203.936	-77.1637
203.935	-81.8754	203.935	-79.6664
203.934	-80.0108	203.934	-80.2782
203.932	-79.4167	203.932	-78.6634
203.931	-77.7423	203.931	-78.8882
203.929	-84.5888	203.929	-80.7031
203.928	-75.9052	203.928	-79.7988
203.927	-77.4216	203.927	-76.0692
203.925	-78.1401	203.925	-77.1669
203.924	-80.5441	203.924	-85.8083
203.922	-81.9737	203.922	-80.308
203.921	-78.8517	203.921	-85.4042
203.919	-210	203.919	-78.068
203.918	-79.8803	203.918	-81.252
203.917	-84.9505	203.917	-77.7501
203.915	-75.566	203.915	-76.4594
203.914	-76.9748	203.914	-210
203.912	-84.0096	203.912	-83.5682
203.911	-76.8869	203.911	-78.2864
203.91	-79.5621	203.91	-78.8157
203.908	-81.2661	203.908	-85.4763
203.907	-76.2021	203.907	-80.2629
203.905	-79.1609	203.905	-77.3089
203.904	-75.4378	203.904	-210
203.903	-210	203.903	-73.671
203.901	-76.9893	203.901	-210
203.9	-76.6289	203.9	-80.1293
203.898	-210	203.898	-78.1779
203.897	-78.2683	203.897	-77.9551
203.896	-77.7354	203.896	-80.2833
203.894	-78.826	203.894	-87.1458
203.893	-78.107	203.893	-75.9442
203.891	-79.8445	203.891	-83.2649
203.89	-75.9728	203.89	-77.576
203.888	-87.1808	203.888	-76.1644
203.887	-80.5715	203.887	-85.5432
203.886	-76.6295	203.886	-100.2
203.884	-77.5458	203.884	-84.261
203.883	-76.4076	203.883	-80.6838
203.881	-79.4206	203.881	-77.39
203.88	-75.0268	203.88	-82.4832
203.879	-77.9081	203.879	-77.8575
203.877	-83.7859	203.877	-210
203.876	-84.5657	203.876	-76.3163
203.874	-76.787	203.874	-210
203.873	-95.4719	203.873	-78.2711
203.872	-83.0317	203.872	-210
203.87	-76.7768	203.87	-78.0647
203.869	-210	203.869	-210
203.867	-210	203.867	-81.3109
203.866	-80.7971	203.866	-81.305
203.865	-77.1324	203.865	-76.3118
203.863	-81.3678	203.863	-210
203.862	-80.3961	203.862	-210
203.86	-75.9575	203.86	-80.3034
203.859	-79.4412	203.859	-83.8343
203.857	-91.7512	203.857	-79.0568
203.856	-78.6335	203.856	-77.1137
203.855	-91.6816	203.855	-79.6971
203.853	-77.3753	203.853	-210
203.852	-86.3355	203.852	-77.8597
203.85	-75.4976	203.85	-80.6452
203.849	-86.8762	203.849	-81.0197
203.848	-75.0226	203.848	-76.8964
203.846	-78.618	203.846	-86.291
203.845	-79.018	203.845	-76.6798
203.843	-78.8018	203.843	-79.8464
203.842	-75.5335	203.842	-79.7053
203.841	-77.6964	203.841	-79.0889
203.839	-76.0231	203.839	-76.8991
203.838	-77.9767	203.838	-210
203.836	-85.0746	203.836	-77.5683
203.835	-77.6609	203.835	-78.6951
203.834	-83.2344	203.834	-76.5161
203.832	-75.4786	203.832	-80.796
203.831	-210	203.831	-79.3195
203.829	-81.7952	203.829	-79.4049
203.828	-79.2329	203.828	-85.0534
203.827	-76.8522	203.827	-77.9092
203.825	-77.9426	203.825	-81.8566
203.824	-79.8273	203.824	-79.492
203.822	-84.0361	203.822	-210
203.821	-210	203.821	-80.3199
203.819	-76.6657	203.819	-89.6093
203.818	-89.3983	203.818	-77.8036
203.817	-75.0117	203.817	-80.4415
203.815	-76.317	203.815	-81.1177
203.814	-78.5198	203.814	-78.2735
203.812	-78.5545	203.812	-79.1202
203.811	-84.6302	203.811	-81.5316
203.81	-78.8539	203.81	-94.5474
203.808	-81.6505	203.808	-77.2286
203.807	-78.0932	203.807	-76.0994
203.805	-78.9134	203.805	-86.2465
203.804	-75.5158	203.804	-83.6408
203.803	-210	203.803	-79.93
203.801	-75.9802	203.801	-76.5299
203.8	-77.4288	203.8	-77.0444
203.798	-78.3047	203.798	-77.9842
203.797	-82.094	203.797	-82.3233
203.796	-83.1702	203.796	-77.9353
203.794	-76.7102	203.794	-84.8362
203.793	-80.8519	203.793	-79.2739
203.791	-78.0008	203.791	-84.1329
203.79	-76.2147	203.79	-82.713
203.789	-210	203.789	-76.0885
203.787	-76.9095	203.787	-77.7777
203.786	-87.1602	203.786	-76.769
203.784	-78.0881	203.784	-87.5884
203.783	-77.1225	203.783	-78.6264
203.781	-77.9873	203.781	-78.3667
203.78	-79.2248	203.78	-79.9158
203.779	-73.905	203.779	-75.4345
203.777	-210	203.777	-79.7285
203.776	-77.5438	203.776	-77.3801
203.774	-210	203.774	-79.5514
203.773	-92.6198	203.773	-210
203.772	-77.0333	203.772	-79.9312
203.77	-82.3976	203.77	-80.5505
203.769	-73.8247	203.769	-77.8404
203.767	-77.323	203.767	-79.1467
203.766	-77.7541	203.766	-88.4301
203.765	-80.9024	203.765	-76.5215
203.763	-210	203.763	-210
203.762	-77.7866	203.762	-74.1993
203.76	-77.9239	203.76	-82.8401
203.759	-79.2559	203.759	-83.8829
203.758	-210	203.758	-86.1695
203.756	-77.9416	203.756	-210
203.755	-78.3825	203.755	-78.6886
203.753	-76.8813	203.753	-89.0056
203.752	-80.5365	203.752	-77.7314
203.751	-77.8844	203.751	-81.4324
203.749	-78.3027	203.749	-75.2077
203.748	-77.9459	203.748	-210
203.746	-78.5983	203.746	-86.5632
203.745	-81.7416	203.745	-78.857
203.744	-76.4156	203.744	-79.8363
203.742	-210	203.742	-79.4649
203.741	-75.8342	203.741	-210
203.739	-80.2607	203.739	-77.8919
203.738	-79.554	203.738	-80.0352
203.736	-77.9965	203.736	-79.6679
203.735	-79.2716	203.735	-80.849
203.734	-76.7702	203.734	-76.4466
203.732	-210	203.732	-80.9917
203.731	-74.5605	203.731	-210
203.729	-78.7713	203.729	-81.7658
203.728	-86.0797	203.728	-78.9936
203.727	-75.717	203.727	-75.3433
203.725	-210	203.725	-210
203.724	-79.3694	203.724	-75.0699
203.722	-74.2201	203.722	-79.4656
203.721	-80.2722	203.721	-79.2947
203.72	-79.1424	203.72	-82.1166
203.718	-75.6032	203.718	-82.6122
203.717	-80.2818	203.717	-77.8959
203.715	-75.309	203.715	-80.4851
203.714	-210	203.714	-77.2413
203.713	-77.9659	203.713	-76.9007
203.711	-79.1892	203.711	-82.5684
203.71	-210	203.71	-76.7624
203.708	-79.2179	203.708	-86.3741
203.707	-85.8722	203.707	-74.3546
203.706	-75.1301	203.706	-80.0004
203.704	-77.8949	203.704	-83.5767
203.703	-78.4354	203.703	-78.626
203.701	-79.7518	203.701	-86.6463
203.7	-80.6175	203.7	-86.6682
203.699	-77.0653	203.699	-78.3374
203.697	-85.6606	203.697	-81.8956
203.696	-80.4879	203.696	-210
203.694	-76.351	203.694	-210
203.693	-82.9316	203.693	-74.2694
203.691	-78.5028	203.691	-76.2272
203.69	-76.4388	203.69	-80.2984
203.689	-79.4126	203.689	-84.7897
203.687	-78.1288	203.687	-83.6838
203.686	-79.0007	203.686	-80.6529
203.684	-76.258	203.684	-79.3352
203.683	-79.098	203.683	-76.3823
203.682	-210	203.682	-80.8163
203.68	-76.3515	203.68	-87.6811
203.679	-210	203.679	-74.5894
203.677	-75.679	203.677	-210
203.676	-82.5443	203.676	-79.4862
203.675	-82.206	203.675	-78.161
203.673	-76.5737	203.673	-210
203.672	-83.2295	203.672	-80.7588
203.67	-75.6442	203.67	-76.5304
203.669	-76.7363	203.669	-210
203.668	-87.4733	203.668	-79.1269
203.666	-210	203.666	-79.8897
203.665	-77.7147	203.665	-79.5164
203.663	-210	203.663	-85.5154
203.662	-79.9673	203.662	-85.0169
203.661	-77.8206	203.661	-76.1589
203.659	-80.9758	203.659	-75.2455
203.658	-79.3541	203.658	-79.4694
203.656	-210	203.656	-77.1403
203.655	-78.0386	203.655	-78.0428
203.654	-83.1325	203.654	-210
203.652	-80.1129	203.652	-76.5905
203.651	-76.2776	203.651	-82.3079
203.649	-81.1716	203.649	-80.6725
203.648	-76.2288	203.648	-83.0869
203.647	-84.8314	203.647	-77.1493
203.645	-210	203.645	-76.5742
203.644	-75.8588	203.644	-79.2549
203.642	-77.5147	203.642	-91.3987
203.641	-77.1312	203.641	-90.0946
203.64	-76.0435	203.64	-77.4238
203.638	-210	203.638	-78.6095
203.637	-74.6499	203.637	-78.0595
203.635	-77.9604	203.635	-79.1461
203.634	-77.9626	203.634	-80.4608
203.632	-85.8245	203.632	-76.5627
203.631	-210	203.631	-80.9304
203.63	-76.1823	203.63	-77.1287
203.628	-80.6443	203.628	-84.6216
203.627	-75.2339	203.627	-77.8679
203.625	-210	203.625	-80.3237
203.624	-82.8421	203.624	-77.7282
203.623	-80.9126	203.623	-210
203.621	-83.0213	203.621	-78.6911
203.62	-73.7967	203.62	-210
203.618	-88.4135	203.618	-79.8484
203.617	-78.7114	203.617	-210
203.616	-210	203.616	-75.5164
203.614	-76.5782	203.614	-79.2741
203.613	-92.6023	203.613	-77.7511
203.611	-75.8084	203.611	-77.17
203.61	-77.9295	203.61	-81.1187
203.609	-84.8477	203.609	-78.058
203.607	-76.279	203.607	-79.4194
203.606	-88.8017	203.606	-80.9053
203.604	-210	203.604	-79.1077
203.603	-76.4731	203.603	-78.4342
203.602	-78.1371	203.602	-84.9315
203.6	-78.9302	203.6	-75.8526
203.599	-85.9392	203.599	-210
203.597	-210	203.597	-74.5266
203.596	-76.1186	203.596	-76.8353
203.595	-210	203.595	-76.3432
203.593	-75.4937	203.593	-76.989
203.592	-210	203.592	-210
203.59	-74.2004	203.59	-80.0212
203.589	-210	203.589	-210
203.588	-77.759	203.588	-76.1227
203.586	-84.6209	203.586	-77.3748
203.585	-75.0819	203.585	-210
203.583	-79.1696	203.583	-79.8658
203.582	-79.8919	203.582	-78.893
203.581	-91.6426	203.581	-76.2026
203.579	-77.594	203.579	-75.9632
203.578	-77.2884	203.578	-210
203.576	-73.2536	203.576	-75.3337
203.575	-73.4439	203.575	-83.7424
203.574	-72.6326	203.574	-76.4947
203.572	-72.9631	203.572	-80.7012
203.571	-82.5397	203.571	-83.8378
203.569	-80.9445	203.569	-210
203.568	-210	203.568	-80.6572
203.566	-80.0676	203.566	-75.6104
203.565	-76.2986	203.565	-81.2741
203.564	-78.852	203.564	-76.2031
203.562	-91.694	203.562	-81.7296
203.561	-74.9103	203.561	-77.8206
203.559	-210	203.559	-78.3181
203.558	-78.2612	203.558	-81.081
203.557	-78.6076	203.557	-76.7002
203.555	-77.369	203.555	-210
203.554	-82.3717	203.554	-75.6486
203.552	-80.8895	203.552	-82.6457
203.551	-75.7952	203.551	-75.5927
203.55	-80.4107	203.55	-85.5085
203.548	-79.4777	203.548	-75.748
203.547	-77.672	203.547	-75.5839
203.545	-76.9041	203.545	-87.8971
203.544	-80.2882	203.544	-81.2463
203.543	-78.1695	203.543	-77.0267
203.541	-81.1186	203.541	-81.1491
203.54	-83.0648	203.54	-87.1722
203.538	-77.4549	203.538	-78.2962
203.537	-210	203.537	-78.6645
203.536	-83.5263	203.536	-75.3762
203.534	-78.2264	203.534	-74.4904
203.533	-75.78	203.533	-210
203.531	-79.7963	203.531	-210
203.53	-77.0946	203.53	-80.1945
203.529	-81.7591	203.529	-81.0556
203.527	-76.4835	203.527	-83.9314
203.526	-80.99	203.526	-77.9702
203.524	-75.7072	203.524	-77.6799
203.523	-87.2793	203.523	-81.7611
203.522	-78.916	203.522	-79.8855
203.52	-78.3205	203.52	-82.1636
203.519	-210	203.519	-77.304
203.517	-76.4006	203.517	-79.4018
203.516	-79.4998	203.516	-75.8993
203.515	-88.4868	203.515	-87.3155
203.513	-78.0333	203.513	-75.8443
203.512	-210	203.512	-77.5189
203.51	-79.8358	203.51	-75.7763
203.509	-77.4637	203.509	-210
203.508	-85.5755	203.508	-76.2824
203.506	-76.4805	203.506	-76.6382
203.505	-210	203.505	-80.2337
203.503	-81.5292	203.503	-89.5613
203.502	-76.1894	203.502	-76.4312
203.501	-210	203.501	-79.5208
203.499	-210	203.499	-82.6846
203.498	-76.2015	203.498	-80.4929
203.496	-80.5774	203.496	-78.2135
203.495	-83.1052	203.495	-85.0011
203.494	-82.7608	203.494	-76.5652
203.492	-81.67	203.492	-78.7095
203.491	-79.5104	203.491	-85.4914
203.489	-77.9458	203.489	-80.4913
203.488	-76.093	203.488	-78.2459
203.486	-79.8322	203.486	-78.4258
203.485	-79.0693	203.485	-78.2054
203.484	-80.5603	203.484	-74.9903
203.482	-210	203.482	-78.2311
203.481	-79.9986	203.481	-75.6276
203.479	-76.4279	203.479	-78.848
203.478	-210	203.478	-83.8688
203.477	-76.7796	203.477	-79.5659
203.475	-77.8966	203.475	-81.1151
203.474	-82.3955	203.474	-79.2942
203.472	-82.3707	203.472	-79.5701
203.471	-78.2709	203.471	-76.8314
203.47	-210	203.47	-77.9222
203.468	-75.6248	203.468	-78.4438
203.467	-79.8234	203.467	-77.6537
203.465	-74.4939	203.465	-210
203.464	-75.5487	203.464	-82.0028
203.463	-76.659	203.463	-82.1726
203.461	-78.4565	203.461	-82.1384
203.46	-79.3305	203.46	-80.3563
203.458	-79.6804	203.458	-83.6308
203.457	-85.8967	203.457	-103.879
203.456	-84.4261	203.456	-82.4135
203.454	-73.1852	203.454	-78.8829
203.453	-81.6603	203.453	-77.3367
203.451	-76.2309	203.451	-79.5578
203.45	-76.5032	203.45	-210
203.449	-81.5182	203.449	-78.143
203.447	-81.4587	203.447	-81.0958
203.446	-75.8122	203.446	-76.9201
203.444	-84.2801	203.444	-210
203.443	-79.4753	203.443	-80.0917
203.442	-210	203.442	-79.3795
203.44	-74.5639	203.44	-76.093
203.439	-75.358	203.439	-77.4598
203.437	-78.7338	203.437	-79.7678
203.436	-77.3397	203.436	-80.9233
203.435	-210	203.435	-76.3418
203.433	-77.1829	203.433	-77.8354
203.432	-80.4678	203.432	-80.5541
203.43	-76.7695	203.43	-210
203.429	-77.3189	203.429	-81.5377
203.428	-80.0772	203.428	-78.4103
203.426	-82.0037	203.426	-79.329
203.425	-75.9091	203.425	-82.128
203.423	-85.8838	203.423	-80.3781
203.422	-75.3336	203.422	-81.1127
203.421	-89.634	203.421	-78.9798
203.419	-75.9585	203.419	-76.2948
203.418	-82.5235	203.418	-78.2622
203.416	-77.9892	203.416	-78.4285
203.415	-210	203.415	-78.5314
203.414	-77.2224	203.414	-78.514
203.412	-210	203.412	-82.9752
203.411	-77.18	203.411	-77.3437
203.409	-78.7202	203.409	-86.8598
203.408	-80.9273	203.408	-75.216
203.407	-75.2082	203.407	-79.7737
203.405	-210	203.405	-79.872
203.404	-77.5074	203.404	-75.5516
203.402	-75.6877	203.402	-210
203.401	-78.8138	203.401	-77.4663
203.4	-75.537	203.4	-210
203.398	-77.9258	203.398	-77.2683
203.397	-77.2597	203.397	-78.5901
203.395	-210	203.395	-77.6689
203.394	-77.9974	203.394	-81.8792
203.393	-210	203.393	-77.3308
203.391	-77.3848	203.391	-79.2312
203.39	-76.1682	203.39	-83.9296
203.388	-83.3012	203.388	-82.2454
203.387	-76.7201	203.387	-76.2241
203.386	-77.9582	203.386	-81.59
203.384	-75.6818	203.384	-76.9546
203.383	-84.039	203.383	-80.424
203.381	-77.8844	203.381	-210
203.38	-81.5309	203.38	-82.1296
203.379	-84.0476	203.379	-210
203.377	-75.9896	203.377	-77.4143
203.376	-78.9508	203.376	-75.8747
203.374	-76.127	203.374	-80.9042
203.373	-77.2132	203.373	-84.0466
203.372	-210	203.372	-77.7731
203.37	-78.0283	203.37	-78.8659
203.369	-78.0491	203.369	-76.0284
203.367	-85.7057	203.367	-83.2312
203.366	-79.2941	203.366	-78.3918
203.365	-90.1701	203.365	-85.1809
203.363	-78.6236	203.363	-78.018
203.362	-83.0728	203.362	-79.3972
203.36	-89.9518	203.36	-76.3699
203.359	-78.1984	203.359	-77.5799
203.358	-77.6262	203.358	-75.9464
203.356	-82.0318	203.356	-210
203.355	-75.9838	203.355	-83.1704
203.353	-76.5484	203.353	-76.4326
203.352	-78.109	203.352	-210
203.351	-76.6172	203.351	-78.5705
203.349	-79.5708	203.349	-210
203.348	-82.3809	203.348	-76.9961
203.346	-83.3042	203.346	-82.5163
203.345	-83.6267	203.345	-78.2483
203.344	-82.0628	203.344	-74.9505
203.342	-76.436	203.342	-210
203.341	-76.403	203.341	-75.2861
203.339	-80.1618	203.339	-78.1254
203.338	-79.6369	203.338	-75.1118
203.337	-78.0121	203.337	-210
203.335	-82.0045	203.335	-76.3042
203.334	-76.323	203.334	-79.4812
203.332	-77.7363	203.332	-80.0598
203.331	-85.5945	203.331	-79.3875
203.33	-85.3966	203.33	-210
203.328	-79.7203	203.328	-82.5073
203.327	-81.1557	203.327	-80.8492
203.325	-78.0912	203.325	-74.9169
203.324	-75.8949	203.324	-210
203.323	-82.332	203.323	-78.9145
203.321	-74.014	203.321	-76.8423
203.32	-88.2362	203.32	-81.4538
203.318	-77.9838	203.318	-81.7217
203.317	-82.2161	203.317	-75.4276
203.316	-90.1336	203.316	-210
203.314	-79.8898	203.314	-83.4053
203.313	-76.5149	203.313	-83.1943
203.311	-73.8524	203.311	-77.6375
203.31	-76.7544	203.31	-79.1393
203.309	-210	203.309	-78.4154
203.307	-76.6486	203.307	-79.8269
203.306	-92.2086	203.306	-83.3635
203.304	-76.0859	203.304	-76.4753
203.303	-210	203.303	-82.3143
203.302	-79.1298	203.302	-80.0069
203.3	-78.2424	203.3	-80.9731
203.299	-82.3431	203.299	-76.9539
203.297	-76.0238	203.297	-80.4713
203.296	-77.8304	203.296	-75.8552
203.294	-82.8472	203.294	-210
203.293	-85.5206	203.293	-75.5467
203.292	-75.9241	203.292	-85.1532
203.29	-77.9933	203.29	-79.7193
203.289	-77.1328	203.289	-78.977
203.287	-79.9887	203.287	-75.8897
203.286	-76.6352	203.286	-210
203.285	-210	203.285	-80.5783
203.283	-210	203.283	-210
203.282	-78.7013	203.282	-78.7378
203.28	-77.4797	203.28	-77.4093
203.279	-81.5723	203.279	-210
203.278	-77.9797	203.278	-77.8436
203.276	-81.4154	203.276	-77.4936
203.275	-81.042	203.275	-77.9651
203.274	-210	203.274	-77.3473
203.272	-76.1656	203.272	-88.4205
203.271	-210	203.271	-80.3452
203.269	-91.6604	203.269	-78.0393
203.268	-78.7551	203.268	-210
203.267	-91.3022	203.267	-78.5511
203.265	-74.6168	203.265	-77.9881
203.264	-74.9229	203.264	-82.6014
203.262	-88.6451	203.262	-78.9741
203.261	-77.5455	203.261	-78.8462
203.26	-86.297	203.26	-82.7951
203.258	-75.6341	203.258	-95.4258
203.257	-79.0697	203.257	-80.0326
203.255	-79.6584	203.255	-84.8787
203.254	-77.1382	203.254	-82.4424
203.253	-210	203.253	-99.9
203.251	-77.5948	203.251	-210
203.25	-81.9686	203.25	-78.9881
203.248	-76.8312	203.248	-79.3004
203.247	-78.9013	203.247	-210
203.246	-77.3013	203.246	-81.3167
203.244	-75.2098	203.244	-81.1252
203.243	-77.3681	203.243	-76.5329
203.241	-79.3142	203.241	-79.8868
203.24	-77.6287	203.24	-78.4847
203.239	-81.1935	203.239	-82.7579
203.237	-77.104	203.237	-210
203.236	-77.7919	203.236	-78.1062
203.234	-81.7877	203.234	-76.9229
203.233	-75.6076	203.233	-78.9555
203.232	-82.4171	203.232	-83.0557
203.23	-89.2321	203.23	-79.0207
203.229	-76.808	203.229	-80.1554
203.227	-76.2584	203.227	-78.3401
203.226	-81.1127	203.226	-80.7928
203.225	-76.4948	203.225	-86.5992
203.223	-74.7036	203.223	-79.5327
203.222	-210	203.222	-75.2678
203.22	-78.347	203.22	-88.5839
203.219	-210	203.219	-78.5679
203.218	-75.5991	203.218	-76.8318
203.216	-79.5485	203.216	-210
203.215	-79.773	203.215	-210
203.213	-76.5614	203.213	-77.4722
203.212	-75.5679	203.212	-78.7596
203.211	-83.4508	203.211	-210
203.209	-84.2652	203.209	-80.0043
203.208	-79.0206	203.208	-75.9303
203.206	-80.2504	203.206	-79.589
203.205	-77.7681	203.205	-78.4196
203.204	-77.1685	203.204	-75.5417
203.202	-76.9186	203.202	-84.6372
203.201	-75.809	203.201	-81.1104
203.199	-210	203.199	-90.2684
203.198	-75.8027	203.198	-74.1747
203.197	-80.5769	203.197	-93.8744
203.195	-78.8614	203.195	-77.9472
203.194	-81.4133	203.194	-76.4051
203.192	-78.6147	203.192	-77.0678
203.191	-81.7164	203.191	-83.7731
203.19	-82.8089	203.19	-84.3
203.188	-210	203.188	-75.3694
203.187	-74.2101	203.187	-76.8492
203.185	-95.308	203.185	-78.9641
203.184	-210	203.184	-86.3501
203.183	-76.867	203.183	-79.3316
203.181	-77.4603	203.181	-210
203.18	-78.9536	203.18	-79.9422
203.178	-75.2242	203.178	-210
203.177	-76.5465	203.177	-80.3313
203.176	-76.716	203.176	-97.7307
203.174	-78.1904	203.174	-79.3345
203.173	-81.005	203.173	-76.2638
203.171	-77.7532	203.171	-210
203.17	-74.9825	203.17	-75.1793
203.169	-82.1874	203.169	-80.7128
203.167	-81.349	203.167	-77.5519
203.166	-78.3179	203.166	-76.947
203.164	-80.3738	203.164	-210
203.163	-85.8053	203.163	-74.8116
203.162	-77.0347	203.162	-210
203.16	-77.8885	203.16	-81.605
203.159	-210	203.159	-81.3263
203.157	-86.0489	203.157	-74.3671
203.156	-74.8469	203.156	-210
203.155	-80.0623	203.155	-80.2891
203.153	-82.5191	203.153	-80.0138
203.152	-88.0596	203.152	-79.3737
203.15	-77.0954	203.15	-78.7895
203.149	-76.6092	203.149	-82.1087
203.148	-80.5294	203.148	-82.1964
203.146	-79.9567	203.146	-78.3424
203.145	-80.9938	203.145	-210
203.143	-81.1585	203.143	-75.9764
203.142	-83.7028	203.142	-77.257
203.141	-76.2577	203.141	-80.877
203.139	-82.1733	203.139	-75.838
203.138	-80.7661	203.138	-76.2054
203.136	-76.6389	203.136	-210
203.135	-210	203.135	-79.7872
203.134	-75.8048	203.134	-78.599
203.132	-82.9165	203.132	-210
203.131	-78.7893	203.131	-79.4929
203.129	-81.6157	203.129	-82.3076
203.128	-80.0145	203.128	-76.6167
203.127	-78.7742	203.127	-210
203.125	-81.944	203.125	-79.3739
203.124	-77.9591	203.124	-77.4402
203.122	-75.9858	203.122	-80.0864
203.121	-79.1767	203.121	-86.3925
203.12	-210	203.12	-75.9637
203.118	-79.4505	203.118	-80.5844
203.117	-80.1844	203.117	-77.8504
203.115	-77.6059	203.115	-85.483
203.114	-87.4201	203.114	-78.2831
203.113	-74.7417	203.113	-84.0606
203.111	-82.8378	203.111	-78.2831
203.11	-81.422	203.11	-77.1204
203.108	-83.3123	203.108	-75.7495
203.107	-80.4675	203.107	-78.6344
203.106	-78.0843	203.106	-210
203.104	-77.4839	203.104	-80.6421
203.103	-75.8919	203.103	-81.1618
203.101	-210	203.101	-77.8529
203.1	-81.1107	203.1	-77.1799
203.099	-80.5123	203.099	-210
203.097	-77.3741	203.097	-82.715
203.096	-81.3152	203.096	-77.5045
203.094	-78.2937	203.094	-88.1838
203.093	-80.5086	203.093	-210
203.092	-210	203.092	-83.4729
203.09	-78.1673	203.09	-81.031
203.089	-83.1369	203.089	-87.8899
203.087	-74.4218	203.087	-77.4227
203.086	-80.4267	203.086	-76.7566
203.085	-80.0003	203.085	-79.5583
203.083	-79.5367	203.083	-210
203.082	-210	203.082	-81.1107
203.081	-75.348	203.081	-76.3489
203.079	-81.9123	203.079	-77.2961
203.078	-210	203.078	-210
203.076	-75.9988	203.076	-75.9444
203.075	-75.7194	203.075	-80.6537
203.074	-210	203.074	-82.3294
203.072	-74.7977	203.072	-80.0299
203.071	-81.2613	203.071	-84.7813
203.069	-76.2318	203.069	-79.3814
203.068	-85.7697	203.068	-210
203.067	-77.1492	203.067	-77.4409
203.065	-78.1589	203.065	-76.8284
203.064	-80.7262	203.064	-82.3174
203.062	-75.272	203.062	-78.2294
203.061	-210	203.061	-210
203.06	-81.5047	203.06	-78.2272
203.058	-81.6342	203.058	-210
203.057	-80.3057	203.057	-79.069
203.055	-210	203.055	-81.8794
203.054	-77.7322	203.054	-77.5831
203.053	-77.5499	203.053	-78.317
203.051	-83.7545	203.051	-79.4617
203.05	-74.5021	203.05	-210
203.048	-75.8754	203.048	-77.319
203.047	-210	203.047	-76.1946
203.046	-82.715	203.046	-75.6398
203.044	-76.9824	203.044	-210
203.043	-78.1349	203.043	-78.124
203.041	-87.8518	203.041	-77.6341
203.04	-81.3152	203.04	-81.7928
203.039	-80.7495	203.039	-210
203.037	-75.3127	203.037	-78.404
203.036	-210	203.036	-78.6293
203.034	-81.886	203.034	-80.0163
203.033	-79.1488	203.033	-79.3923
203.032	-82.8203	203.032	-77.9006
203.03	-83.5027	203.03	-79.9425
203.029	-75.9624	203.029	-82.3398
203.027	-77.6324	203.027	-77.3204
203.026	-82.9412	203.026	-79.2831
203.025	-81.864	203.025	-83.6705
203.023	-78.23	203.023	-76.4016
203.022	-77.8918	203.022	-210
203.02	-82.6602	203.02	-75.7482
203.019	-76.7566	203.019	-210
203.018	-210	203.018	-77.2295
203.016	-79.3306	203.016	-210
203.015	-81.2613	203.015	-73.9757
203.013	-75.6338	203.013	-80.9856
203.012	-78.5212	203.012	-78.1698
203.011	-210	203.011	-77.933
203.009	-75.6563	203.009	-89.4274
203.008	-78.8862	203.008	-79.5269
203.006	-77.9424	203.006	-76.0158
203.005	-80.2163	203.005	-85.515
203.004	-77.4569	203.004	-78.2349
203.002	-77.3341	203.002	-79.2166
203.001	-210	203.001	-75.6049
203	-77.2358	203	-75.9746
202.998	-75.3203	202.998	-76.0037
202.997	-210	202.997	-210
202.995	-74.8695	202.995	-80.3634
202.994	-77.8907	202.994	-77.5795
202.993	-78.231	202.993	-75.654
202.991	-79.0902	202.991	-78.0476
202.99	-77.2848	202.99	-84.0867
202.988	-78.4468	202.988	-79.5287
202.987	-80.5549	202.987	-82.2963
202.986	-83.9871	202.986	-210
202.984	-75.4874	202.984	-74.7602
202.983	-210	202.983	-80.8729
202.981	-80.3837	202.981	-79.878
202.98	-83.5579	202.98	-82.9101
202.979	-76.6636	202.979	-76.6745
202.977	-78.2419	202.977	-210
202.976	-79.5287	202.976	-210
202.974	-79.9654	202.974	-75.8347
202.973	-76.7365	202.973	-81.1097
202.972	-77.9413	202.972	-85.3513
202.97	-76.0138	202.97	-79.7509
202.969	-81.4086	202.969	-210
202.967	-82.7354	202.967	-78.0884
202.966	-79.6884	202.966	-80.4844
202.965	-75.3124	202.965	-78.0736
202.963	-73.4429	202.963	-78.9894
202.962	-83.5514	202.962	-79.8415
202.96	-77.3514	202.96	-78.559
202.959	-76.6843	202.959	-81.3207
202.958	-85.6474	202.958	-79.5901
202.956	-87.0699	202.956	-89.3121
202.955	-79.2964	202.955	-81.188
202.953	-210	202.953	-81.8918
202.952	-79.5161	202.952	-77.0173
202.951	-75.3741	202.951	-210
202.949	-77.4374	202.949	-76.4194
202.948	-87.4805	202.948	-79.866
202.946	-79.1944	202.946	-78.474
202.945	-88.533	202.945	-80.742
202.944	-77.7206	202.944	-76.3172
202.942	-78.8591	202.942	-210
202.941	-78.5979	202.941	-78.2648
202.939	-77.1562	202.939	-79.4761
202.938	-210	202.938	-210
202.937	-88.4298	202.937	-76.7894
202.935	-77.7681	202.935	-81.054
202.934	-74.8896	202.934	-78.1628
202.933	-85.15	202.933	-79.4643
202.931	-78.5204	202.931	-210
202.93	-77.4784	202.93	-76.5259
202.928	-79.8732	202.928	-79.6652
202.927	-79.3135	202.927	-76.499
202.926	-77.9904	202.926	-210
202.924	-77.6189	202.924	-210
202.923	-210	202.923	-210
202.921	-81.1938	202.921	-74.7908
202.92	-78.6388	202.92	-81.7897
202.919	-79.5692	202.919	-81.6479
202.917	-76.0624	202.917	-90.231
202.916	-75.9258	202.916	-77.8166
202.914	-79.8855	202.914	-80.3339
202.913	-81.3385	202.913	-76.9018
202.912	-77.9289	202.912	-77.5292
202.91	-77.8464	202.91	-80.0951
202.909	-77.7861	202.909	-210
202.907	-79.9276	202.907	-84.9177
202.906	-79.5267	202.906	-76.6708
202.905	-77.8447	202.905	-79.7102
202.903	-210	202.903	-210
202.902	-80.7183	202.902	-76.3639
202.9	-76.358	202.9	-77.3051
202.899	-77.4598	202.899	-81.2902
202.898	-76.299	202.898	-76.4108
202.896	-75.4181	202.896	-210
202.895	-87.0366	202.895	-78.036
202.893	-77.4006	202.893	-210
202.892	-76.5137	202.892	-73.1508
202.891	-86.1264	202.891	-210
202.889	-78.2359	202.889	-76.7412
202.888	-94.9555	202.888	-82.2419
202.886	-80.0479	202.886	-76.1551
202.885	-79.785	202.885	-79.596
202.884	-74.971	202.884	-79.9975
202.882	-82.7477	202.882	-80.0984
202.881	-210	202.881	-76.9067
202.88	-81.6479	202.88	-210
202.878	-75.4825	202.878	-88.3465
202.877	-80.2276	202.877	-77.2823
202.875	-77.3098	202.875	-89.3712
202.874	-77.1423	202.874	-76.7554
202.873	-88.3395	202.873	-79.2436
202.871	-77.9622	202.871	-76.1564
202.87	-80.6411	202.87	-82.6875
202.868	-80.9791	202.868	-77.1313
202.867	-86.9556	202.867	-210
202.866	-77.551	202.866	-77.9278
202.864	-210	202.864	-87.7756
202.863	-76.8427	202.863	-77.7077
202.861	-75.923	202.861	-78.1832
202.86	-86.0865	202.86	-210
202.859	-81.9665	202.859	-74.9941
202.857	-210	202.857	-79.1172
202.856	-76.5074	202.856	-81.1627
202.854	-74.4176	202.854	-81.1306
202.853	-79.7394	202.853	-81.584
202.852	-79.2805	202.852	-79.603
202.85	-77.1938	202.85	-210
202.849	-77.4603	202.849	-79.8615
202.847	-79.73	202.847	-96.7774
202.846	-76.5456	202.846	-75.1765
202.845	-79.6925	202.845	-83.3153
202.843	-78.9546	202.843	-75.089
202.842	-210	202.842	-75.4436
202.84	-77.5987	202.84	-80.353
202.839	-210	202.839	-79.3336
202.838	-76.9258	202.838	-78.7162
202.836	-77.7713	202.836	-74.523
202.835	-76.4772	202.835	-210
202.834	-83.3012	202.834	-75.752
202.832	-77.4898	202.832	-210
202.831	-78.2911	202.831	-78.1413
202.829	-78.9809	202.829	-79.2644
202.828	-210	202.828	-81.7174
202.827	-80.4492	202.827	-77.9329
202.825	-77.0199	202.825	-81.1944
202.824	-81.8207	202.824	-79.2982
202.822	-80.6538	202.822	-80.3144
202.821	-77.177	202.821	-78.013
202.82	-80.9884	202.82	-80.2221
202.818	-78.1327	202.818	-79.0677
202.817	-76.4432	202.817	-74.2884
202.815	-75.7091	202.815	-79.4111
202.814	-82.3621	202.814	-78.3142
202.813	-81.3271	202.813	-79.8955
202.811	-78.3232	202.811	-79.6811
202.81	-210	202.81	-78.8064
202.808	-74.6595	202.808	-81.2297
202.807	-210	202.807	-75.7186
202.806	-86.1157	202.806	-210
202.804	-78.5118	202.804	-76.9549
202.803	-75.757	202.803	-78.7182
202.801	-81.0527	202.801	-210
202.8	-78.0623	202.8	-78.1442
202.799	-77.9133	202.799	-87.4648
202.797	-76.7226	202.797	-210
202.796	-210	202.796	-76.2275
202.795	-77.6582	202.795	-75.172
202.793	-77.7175	202.793	-76.132
202.792	-76.7799	202.792	-92.1243
202.79	-78.3447	202.79	-81.0826
202.789	-82.3392	202.789	-210
202.788	-78.1084	202.788	-75.2713
202.786	-79.1336	202.786	-79.6089
202.785	-80.2276	202.785	-77.6442
202.783	-75.8149	202.783	-90.7983
202.782	-79.1794	202.782	-74.8494
202.781	-75.0931	202.781	-77.0135
202.779	-71.094	202.779	-82.5943
202.778	-71.7415	202.778	-76.429
202.776	-72.5342	202.776	-83.179
202.775	-73.0576	202.775	-210
202.774	-210	202.774	-78.5431
202.772	-79.3864	202.772	-81.3167
202.771	-80.3435	202.771	-77.6535
202.769	-82.0911	202.769	-77.2425
202.768	-74.7165	202.768	-82.6004
202.767	-90.4257	202.767	-210
202.765	-77.3491	202.765	-79.7813
202.764	-75.2119	202.764	-78.2632
202.762	-210	202.762	-76.1039
202.761	-75.1989	202.761	-79.2157
202.76	-78.1289	202.76	-210
202.758	-81.5488	202.758	-80.581
202.757	-77.0753	202.757	-77.8355
202.755	-80.8669	202.755	-78.8318
202.754	-82.0813	202.754	-82.5531
202.753	-74.7195	202.753	-77.5046
202.751	-210	202.751	-82.5231
202.75	-84.8186	202.75	-210
202.749	-77.6889	202.749	-75.6769
202.747	-77.0951	202.747	-210
202.746	-76.3386	202.746	-82.0916
202.744	-210	202.744	-210
202.743	-73.0426	202.743	-78.1155
202.742	-77.9577	202.742	-76.2741
202.74	-80.8203	202.74	-210
202.739	-77.9307	202.739	-82.8523
202.737	-74.2573	202.737	-77.9533
202.736	-82.0877	202.736	-210
202.735	-210	202.735	-77.9556
202.733	-210	202.733	-75.3609
202.732	-75.1471	202.732	-76.26
202.73	-83.4403	202.73	-77.4671
202.729	-78.6546	202.729	-77.241
202.728	-77.8554	202.728	-77.1992
202.726	-78.0006	202.726	-210
202.725	-75.974	202.725	-81.1793
202.723	-210	202.723	-77.5004
202.722	-76.8753	202.722	-77.6318
202.721	-79.6861	202.721	-77.0451
202.719	-86.7342	202.719	-81.6286
202.718	-80.8213	202.718	-81.4265
202.717	-80.3372	202.717	-81.4239
202.715	-79.9779	202.715	-78.9991
202.714	-80.531	202.714	-95.3932
202.712	-77.0705	202.712	-81.5708
202.711	-76.6837	202.711	-78.0409
202.71	-210	202.71	-78.326
202.708	-78.3748	202.708	-89.3504
202.707	-78.6273	202.707	-79.2903
202.705	-80.5791	202.705	-210
202.704	-78.7629	202.704	-86.7256
202.703	-210	202.703	-210
202.701	-81.4548	202.701	-75.2531
202.7	-77.4808	202.7	-78.7108
202.698	-80.8749	202.698	-210
202.697	-75.9674	202.697	-77.0488
202.696	-80.8233	202.696	-210
202.694	-77.9482	202.694	-88.1767
202.693	-76.1229	202.693	-76.2419
202.691	-76.2829	202.691	-210
202.69	-85.5594	202.69	-77.1513
202.689	-77.1534	202.689	-210
202.687	-210	202.687	-79.3741
202.686	-79.8159	202.686	-78.7541
202.684	-210	202.684	-79.5869
202.683	-74.0056	202.683	-81.614
202.682	-76.6736	202.682	-82.3691
202.68	-210	202.68	-79.8854
202.679	-74.6025	202.679	-77.317
202.678	-80.0738	202.678	-79.9502
202.676	-210	202.676	-75.2871
202.675	-78.5298	202.675	-81.6843
202.673	-81.043	202.673	-210
202.672	-81.9694	202.672	-76.9678
202.671	-75.3013	202.671	-84.5578
202.669	-84.9363	202.669	-77.8022
202.668	-92.8873	202.668	-76.1729
202.666	-76.8679	202.666	-79.4832
202.665	-82.1704	202.665	-94.6684
202.664	-83.906	202.664	-210
202.662	-78.8644	202.662	-75.9001
202.661	-77.2133	202.661	-210
202.659	-76.9878	202.659	-77.0684
202.658	-77.7286	202.658	-78.9739
202.657	-75.6769	202.657	-210
202.655	-210	202.655	-210
202.654	-77.3433	202.654	-78.7017
202.652	-91.8418	202.652	-210
202.651	-77.1275	202.651	-80.5669
202.65	-76.0092	202.65	-80.0495
202.648	-85.4549	202.648	-78.5796
202.647	-74.2363	202.647	-210
202.646	-77.9606	202.646	-78.9426
202.644	-83.4309	202.644	-81.2744
202.643	-77.9254	202.643	-75.9787
202.641	-75.3279	202.641	-91.1778
202.64	-81.57	202.64	-79.0057
202.639	-84.4492	202.639	-88.7003
202.637	-75.385	202.637	-75.7823
202.636	-76.7611	202.636	-79.9664
202.634	-78.3143	202.634	-80.3022
202.633	-81.139	202.633	-77.9804
202.632	-78.0772	202.632	-78.5934
202.63	-78.1229	202.63	-80.6137
202.629	-83.7685	202.629	-79.2009
202.627	-77.7841	202.627	-74.4192
202.626	-210	202.626	-76.3715
202.625	-77.0451	202.625	-210
202.623	-74.9371	202.623	-79.1443
202.622	-83.2422	202.622	-84.1619
202.62	-79.3288	202.62	-78.6935
202.619	-77.2392	202.619	-77.9379
202.618	-76.7134	202.618	-210
202.616	-77.7258	202.616	-76.8988
202.615	-83.6778	202.615	-210
202.614	-76.3064	202.614	-80.7762
202.612	-78.3388	202.612	-79.4743
202.611	-90.0209	202.611	-81.3828
202.609	-85.2961	202.609	-82.215
202.608	-77.3199	202.608	-78.8248
202.607	-82.1873	202.607	-80.9619
202.605	-88.751	202.605	-79.0272
202.604	-76.6678	202.604	-78.5325
202.602	-78.221	202.602	-83.4445
202.601	-77.2475	202.601	-77.5228
202.6	-79.2877	202.6	-78.6871
202.598	-80.6769	202.598	-80.1158
202.597	-78.9168	202.597	-210
202.595	-77.5413	202.595	-76.4537
202.594	-78.3103	202.594	-77.165
202.593	-78.1024	202.593	-81.7003
202.591	-77.972	202.591	-210
202.59	-77.8227	202.59	-78.292
202.589	-210	202.589	-76.4069
202.587	-75.0161	202.587	-210
202.586	-210	202.586	-78.1367
202.584	-75.2491	202.584	-79.7659
202.583	-94.2261	202.583	-81.4236
202.582	-76.0815	202.582	-79.3786
202.58	-76.1687	202.58	-76.6242
202.579	-93.2912	202.579	-77.9626
202.577	-78.3385	202.577	-86.2388
202.576	-79.766	202.576	-77.1956
202.575	-80.5316	202.575	-91.979
202.573	-78.9206	202.573	-77.2008
202.572	-75.1604	202.572	-82.5521
202.57	-77.1239	202.57	-77.6272
202.569	-91.2258	202.569	-210
202.568	-78.8266	202.568	-79.2058
202.566	-80.0348	202.566	-76.0931
202.565	-76.7683	202.565	-75.6953
202.563	-82.6242	202.563	-81.5786
202.562	-77.5424	202.562	-82.7868
202.561	-80.9163	202.561	-81.7466
202.559	-210	202.559	-210
202.558	-76.9156	202.558	-75.7547
202.557	-78.2731	202.557	-78.3572
202.555	-84.4252	202.555	-78.9643
202.554	-92.3014	202.554	-84.1131
202.552	-76.4523	202.552	-80.843
202.551	-75.7775	202.551	-80.308
202.55	-79.7023	202.55	-76.57
202.548	-210	202.548	-76.4077
202.547	-75.334	202.547	-79.7554
202.545	-80.2619	202.545	-81.641
202.544	-84.1833	202.544	-82.2973
202.543	-76.4855	202.543	-77.2074
202.541	-210	202.541	-78.1128
202.54	-80.0063	202.54	-82.5541
202.538	-81.4072	202.538	-91.1445
202.537	-76.1556	202.537	-79.257
202.536	-210	202.536	-78.3626
202.534	-78.5034	202.534	-210
202.533	-77.7873	202.533	-77.2637
202.532	-76.8629	202.532	-210
202.53	-79.7136	202.53	-92.4147
202.529	-78.3506	202.529	-81.5627
202.527	-78.0581	202.527	-84.2682
202.526	-210	202.526	-76.1497
202.525	-79.1529	202.525	-80.3646
202.523	-77.0985	202.523	-77.3332
202.522	-75.8562	202.522	-77.6656
202.52	-84.5099	202.52	-77.0561
202.519	-75.6743	202.519	-210
202.518	-210	202.518	-79.231
202.516	-76.9064	202.516	-85.8493
202.515	-210	202.515	-78.873
202.513	-80.6628	202.513	-81.6861
202.512	-85.6055	202.512	-80.0669
202.511	-81.8492	202.511	-74.4855
202.509	-75.0869	202.509	-82.1686
202.508	-210	202.508	-76.3112
202.507	-77.3808	202.507	-78.5441
202.505	-79.77	202.505	-79.1292
202.504	-76.9337	202.504	-79.2243
202.502	-90.0112	202.502	-81.886
202.501	-89.7423	202.501	-84.6147
202.5	-76.6939	202.5	-77.7188
202.498	-74.9441	202.498	-89.3321
202.497	-84.8538	202.497	-80.095
202.495	-83.3262	202.495	-80.3539
202.494	-79.3079	202.494	-76.6407
202.493	-77.8082	202.493	-76.7157
202.491	-210	202.491	-83.4184
202.49	-77.2887	202.49	-78.7876
202.488	-76.4293	202.488	-84.4617
202.487	-79.9251	202.487	-77.9449
202.486	-82.696	202.486	-79.2376
202.484	-88.554	202.484	-77.3615
202.483	-76.3536	202.483	-91.2743
202.482	-78.1666	202.482	-80.6035
202.48	-81.1084	202.48	-74.0556
202.479	-210	202.479	-77.6496
202.477	-76.1528	202.477	-79.4101
202.476	-75.9336	202.476	-80.5353
202.475	-210	202.475	-79.5342
202.473	-79.4442	202.473	-77.2701
202.472	-79.0447	202.472	-78.3971
202.47	-77.1169	202.47	-80.0119
202.469	-80.3441	202.469	-82.5332
202.468	-78.7499	202.468	-82.6421
202.466	-76.6144	202.466	-86.1484
202.465	-210	202.465	-83.5883
202.463	-77.5191	202.463	-75.7472
202.462	-77.8386	202.462	-74.2421
202.461	-79.0273	202.461	-81.524
202.459	-81.5565	202.459	-210
202.458	-74.4588	202.458	-76.7295
202.457	-76.8744	202.457	-79.6872
202.455	-77.7031	202.455	-80.162
202.454	-81.3873	202.454	-77.6487
202.452	-84.866	202.452	-82.0608
202.451	-81.6328	202.451	-78.084
202.45	-80.5751	202.45	-84.7963
202.448	-78.188	202.448	-84.6556
202.447	-80.6709	202.447	-76.8102
202.445	-210	202.445	-78.0966
202.444	-78.1904	202.444	-76.5669
202.443	-83.1826	202.443	-210
202.441	-77.4622	202.441	-76.49
202.44	-77.4457	202.44	-210
202.438	-77.9479	202.438	-210
202.437	-85.5021	202.437	-76.4378
202.436	-78.1367	202.436	-84.8007
202.434	-75.9044	202.434	-77.9209
202.433	-80.2482	202.433	-76.3496
202.432	-210	202.432	-77.593
202.43	-76.1787	202.43	-76.7022
202.429	-78.6531	202.429	-77.6895
202.427	-75.9539	202.427	-78.303
202.426	-84.5917	202.426	-82.7623
202.425	-83.9319	202.425	-76.9866
202.423	-78.9645	202.423	-76.2188
202.422	-76.1825	202.422	-82.2287
202.42	-81.1218	202.42	-210
202.419	-77.594	202.419	-76.5735
202.418	-210	202.418	-76.5022
202.416	-210	202.416	-81.4568
202.415	-77.7962	202.415	-79.0591
202.413	-78.3236	202.413	-75.1989
202.412	-75.9482	202.412	-210
202.411	-86.4488	202.411	-210
202.409	-76.5711	202.409	-77.3143
202.408	-78.0418	202.408	-76.2579
202.407	-210	202.407	-80.875
202.405	-82.6887	202.405	-80.5847
202.404	-79.1172	202.404	-75.8847
202.402	-77.6218	202.402	-78.0344
202.401	-75.8291	202.401	-75.3988
202.4	-79.5497	202.4	-80.2215
202.398	-82.1222	202.398	-77.809
202.397	-210	202.397	-76.8116
202.395	-210	202.395	-77.6678
202.394	-74.8557	202.394	-78.2663
202.393	-92.1735	202.393	-85.9257
202.391	-76.1659	202.391	-75.3173
202.39	-84.1836	202.39	-77.4028
202.388	-76.4988	202.388	-210
202.387	-86.099	202.387	-83.327
202.386	-80.2546	202.386	-76.5173
202.384	-76.0198	202.384	-74.7882
202.383	-73.2015	202.383	-84.1654
202.382	-70.1162	202.382	-76.3121
202.38	-70.682	202.38	-210
202.379	-70.059	202.379	-81.7716
202.377	-72.4054	202.377	-81.6534
202.376	-76.0121	202.376	-77.1946
202.375	-85.4621	202.375	-76.5643
202.373	-78.4237	202.373	-80.293
202.372	-78.6402	202.372	-85.7104
202.37	-210	202.37	-78.9753
202.369	-75.1223	202.369	-78.7854
202.368	-77.9922	202.368	-86.8345
202.366	-79.7445	202.366	-77.5176
202.365	-76.8488	202.365	-79.3634
202.364	-84.4825	202.364	-82.3139
202.362	-76.9718	202.362	-79.1255
202.361	-80.6566	202.361	-84.8924
202.359	-81.922	202.359	-78.8824
202.358	-75.2818	202.358	-80.3583
202.357	-79.4324	202.357	-75.7851
202.355	-210	202.355	-210
202.354	-84.4753	202.354	-76.8309
202.352	-210	202.352	-98.5409
202.351	-77.5153	202.351	-78.7604
202.35	-80.1552	202.35	-77.7043
202.348	-76.9324	202.348	-75.8285
202.347	-83.4375	202.347	-79.255
202.345	-83.1836	202.345	-210
202.344	-82.5891	202.344	-75.1386
202.343	-79.1392	202.343	-76.7076
202.341	-76.6207	202.341	-88.7426
202.34	-78.2659	202.34	-77.8363
202.339	-91.8922	202.339	-79.3402
202.337	-75.9361	202.337	-80.5859
202.336	-76.8555	202.336	-75.7628
202.334	-78.2437	202.334	-210
202.333	-210	202.333	-76.1969
202.332	-76.1439	202.332	-78.9668
202.33	-77.0539	202.33	-75.5557
202.329	-82.6691	202.329	-80.3424
202.327	-76.381	202.327	-79.0589
202.326	-80.6814	202.326	-78.3458
202.325	-87.8252	202.325	-80.802
202.323	-77.6211	202.323	-80.7257
202.322	-82.7787	202.322	-77.8515
202.321	-82.2109	202.321	-76.8166
202.319	-74.9237	202.319	-80.2725
202.318	-210	202.318	-77.0288
202.316	-210	202.316	-78.9652
202.315	-75.4894	202.315	-75.5637
202.314	-77.6364	202.314	-77.7752
202.312	-77.8555	202.312	-77.6463
202.311	-75.6475	202.311	-210
202.309	-79.175	202.309	-77.2448
202.308	-78.1602	202.308	-79.3341
202.307	-210	202.307	-93.0382
202.305	-79.1832	202.305	-78.2969
202.304	-80.018	202.304	-80.5449
202.302	-78.0615	202.302	-78.6562
202.301	-210	202.301	-79.6887
202.3	-77.4676	202.3	-77.2126
202.298	-79.5481	202.298	-210
202.297	-75.9277	202.297	-80.9272
202.296	-210	202.296	-210
202.294	-74.479	202.294	-77.5735
202.293	-81.1204	202.293	-81.0536
202.291	-82.158	202.291	-76.8715
202.29	-77.1909	202.29	-73.389
202.289	-78.8708	202.289	-85.5851
202.287	-76.4327	202.287	-77.3313
202.286	-210	202.286	-78.3988
202.284	-210	202.284	-88.737
202.283	-78.2901	202.283	-80.872
202.282	-77.6107	202.282	-79.5339
202.28	-84.1217	202.28	-78.2183
202.279	-77.8214	202.279	-80.5429
202.278	-79.4089	202.278	-210
202.276	-84.9189	202.276	-78.5596
202.275	-75.9665	202.275	-75.3633
202.273	-210	202.273	-210
202.272	-80.9593	202.272	-78.9609
202.271	-79.5627	202.271	-75.9547
202.269	-83.5255	202.269	-79.8999
202.268	-81.4048	202.268	-76.8957
202.266	-75.6534	202.266	-79.9055
202.265	-79.6379	202.265	-81.1754
202.264	-89.991	202.264	-81.4834
202.262	-77.0077	202.262	-77.3753
202.261	-79.3338	202.261	-80.4193
202.26	-210	202.26	-88.4254
202.258	-81.5396	202.258	-78.2195
202.257	-75.0462	202.257	-86.0646
202.255	-76.529	202.255	-75.6558
202.254	-74.1538	202.254	-87.2729
202.253	-79.4241	202.253	-210
202.251	-77.2252	202.251	-210
202.25	-81.0573	202.25	-80.4397
202.248	-76.177	202.248	-90.7139
202.247	-81.3267	202.247	-77.2073
202.246	-77.67	202.246	-77.4477
202.244	-80.854	202.244	-81.1981
202.243	-79.9582	202.243	-77.2218
202.242	-210	202.242	-80.985
202.24	-74.763	202.24	-75.7635
202.239	-87.0518	202.239	-79.7422
202.237	-77.7662	202.237	-82.7797
202.236	-76.2119	202.236	-81.5246
202.235	-84.9803	202.235	-76.1317
202.233	-79.6802	202.233	-80.8661
202.232	-77.4529	202.232	-79.1367
202.23	-76.3929	202.23	-76.7439
202.229	-81.6101	202.229	-86.2274
202.228	-83.248	202.228	-75.4766
202.226	-210	202.226	-78.6078
202.225	-74.6295	202.225	-77.6114
202.224	-77.6948	202.224	-78.9574
202.222	-76.7638	202.222	-210
202.221	-78.4185	202.221	-81.8308
202.219	-77.5306	202.219	-81.3873
202.218	-79.5249	202.218	-78.7736
202.217	-78.629	202.217	-79.2499
202.215	-86.4989	202.215	-76.6082
202.214	-80.8453	202.214	-83.5381
202.212	-210	202.212	-82.2944
202.211	-75.8932	202.211	-79.3356
202.21	-82.7194	202.21	-75.4935
202.208	-76.2911	202.208	-77.1805
202.207	-83.4468	202.207	-210
202.205	-81.1625	202.205	-80.2863
202.204	-77.0641	202.204	-76.2527
202.203	-87.9249	202.203	-77.8496
202.201	-77.5356	202.201	-83.2673
202.2	-82.2784	202.2	-75.9008
202.199	-79.5818	202.199	-76.4663
202.197	-210	202.197	-79.1249
202.196	-75.7785	202.196	-86.4085
202.194	-82.1724	202.194	-75.3959
[truncated: 18,001 more rows]
