# Supplementary material for: The bandgap-detuned excitation regime in photonic-crystal resonators
Source: Nat Commun. 2025 May 31;16:5077. doi: 10.1038/s41467-025-60156-y (PMC12126479; doi:10.1038/s41467-025-60156-y)
Supplement: Supplementary file 3 — Source Data [file 41467_2025_60156_MOESM3_ESM.zip › exp data/fig4bi_exp.xlsx]

## Sheet: Sheet1
freq fwd	spectra fwd	freq bwd	spectra bwd
205	-78.5655	205	-81.223
204.999	-80.181	204.999	-210
204.997	-74.9927	204.997	-80.5106
204.996	-77.3343	204.996	-80.6436
204.994	-85.6103	204.994	-79.9785
204.993	-75.4801	204.993	-210
204.991	-76.3268	204.991	-75.1081
204.99	-80.4199	204.99	-210
204.989	-76.8288	204.989	-78.9031
204.987	-210	204.987	-210
204.986	-86.9358	204.986	-76.9525
204.984	-76.2951	204.984	-80.9739
204.983	-85.6712	204.983	-85.251
204.981	-78.5886	204.981	-80.1425
204.98	-82.9688	204.98	-80.5954
204.979	-77.2706	204.979	-78.019
204.977	-81.127	204.977	-210
204.976	-76.5417	204.976	-76.6264
204.974	-76.5589	204.974	-210
204.973	-210	204.973	-76.5283
204.972	-76.8707	204.972	-77.8306
204.97	-79.0492	204.97	-78.59
204.969	-78.1863	204.969	-210
204.967	-80.5025	204.967	-210
204.966	-80.6501	204.966	-76.341
204.964	-76.7232	204.964	-210
204.963	-81.2562	204.963	-76.6036
204.962	-79.3196	204.962	-81.2553
204.96	-210	204.96	-80.4103
204.959	-210	204.959	-79.961
204.957	-78.2116	204.957	-80.9918
204.956	-79.2372	204.956	-81.3512
204.954	-79.4162	204.954	-80.4991
204.953	-76.1587	204.953	-83.6952
204.952	-210	204.952	-210
204.95	-79.0918	204.95	-77.0926
204.949	-75.8441	204.949	-76.3048
204.947	-75.1192	204.947	-76.3556
204.946	-80.6129	204.946	-77.3033
204.944	-78.7359	204.944	-210
204.943	-210	204.943	-210
204.942	-210	204.942	-78.52
204.94	-78.5391	204.94	-75.3296
204.939	-79.5047	204.939	-83.5778
204.937	-74.5993	204.937	-78.1751
204.936	-210	204.936	-85.9465
204.935	-77.8162	204.935	-78.3785
204.933	-79.9934	204.933	-83.11
204.932	-82.8609	204.932	-78.7538
204.93	-81.6966	204.93	-210
204.929	-76.6875	204.929	-82.654
204.927	-210	204.927	-84.54
204.926	-78.689	204.926	-77.3061
204.925	-79.6993	204.925	-78.8486
204.923	-78.121	204.923	-210
204.922	-81.2745	204.922	-79.5469
204.92	-83.8532	204.92	-77.106
204.919	-77.8441	204.919	-78.7512
204.917	-210	204.917	-80.8623
204.916	-76.9707	204.916	-79.4597
204.915	-80.9016	204.915	-78.3499
204.913	-80.43	204.913	-76.991
204.912	-78.6116	204.912	-210
204.91	-83.982	204.91	-75.2406
204.909	-210	204.909	-81.9217
204.908	-76.6666	204.908	-87.0534
204.906	-80.5359	204.906	-76.4739
204.905	-76.8107	204.905	-210
204.903	-83.3693	204.903	-77.3924
204.902	-77.1156	204.902	-81.3714
204.9	-76.1941	204.9	-78.5804
204.899	-78.4819	204.899	-82.5586
204.898	-77.3283	204.898	-79.0588
204.896	-82.6094	204.896	-210
204.895	-85.9533	204.895	-75.8229
204.893	-78.5717	204.893	-77.009
204.892	-79.4616	204.892	-79.4263
204.89	-80.5675	204.89	-76.7095
204.889	-90.5389	204.889	-83.6211
204.888	-76.1015	204.888	-73.794
204.886	-78.7933	204.886	-210
204.885	-78.7712	204.885	-74.7804
204.883	-79.4488	204.883	-75.4533
204.882	-73.8637	204.882	-88.1415
204.88	-210	204.88	-78.4787
204.879	-84.796	204.879	-210
204.878	-78.2582	204.878	-86.2892
204.876	-77.9424	204.876	-75.6393
204.875	-210	204.875	-79.9593
204.873	-83.1143	204.873	-89.0255
204.872	-77.1361	204.872	-210
204.871	-91.246	204.871	-78.2634
204.869	-76.9509	204.869	-80.4398
204.868	-75.7039	204.868	-75.1139
204.866	-78.6856	204.866	-81.3416
204.865	-83.3789	204.865	-78.0726
204.863	-76.7172	204.863	-81.4264
204.862	-88.0571	204.862	-82.6214
204.861	-81.505	204.861	-80.3188
204.859	-82.5598	204.859	-210
204.858	-78.0315	204.858	-77.4487
204.856	-78.4237	204.856	-79.3174
204.855	-80.5184	204.855	-77.2418
204.853	-76.6194	204.853	-88.0749
204.852	-77.6446	204.852	-81.9975
204.851	-210	204.851	-88.1612
204.849	-76.8029	204.849	-79.2979
204.848	-80.644	204.848	-75.9911
204.846	-210	204.846	-77.3513
204.845	-75.9354	204.845	-82.7081
204.844	-210	204.844	-92.9382
204.842	-77.8307	204.842	-81.496
204.841	-80.3207	204.841	-75.9303
204.839	-79.4394	204.839	-77.0358
204.838	-75.9461	204.838	-76.1832
204.836	-76.9187	204.836	-210
204.835	-82.3382	204.835	-79.4537
204.834	-84.1616	204.834	-79.7821
204.832	-77.8987	204.832	-77.5938
204.831	-75.7228	204.831	-85.5662
204.829	-79.6053	204.829	-210
204.828	-82.4784	204.828	-85.845
204.826	-77.3035	204.826	-77.3374
204.825	-79.7662	204.825	-76.836
204.824	-76.0354	204.824	-75.4777
204.822	-87.348	204.822	-79.9072
204.821	-210	204.821	-76.1517
204.819	-79.163	204.819	-210
204.818	-89.1046	204.818	-85.4577
204.817	-83.3605	204.817	-75.7882
204.815	-74.8633	204.815	-79.8064
204.814	-210	204.814	-75.9513
204.812	-79.0025	204.812	-83.0582
204.811	-76.3036	204.811	-210
204.809	-79.5659	204.809	-75.2141
204.808	-75.9635	204.808	-80.3194
204.807	-210	204.807	-210
204.805	-79.2284	204.805	-79.0533
204.804	-81.3495	204.804	-82.9186
204.802	-77.7859	204.802	-76.2713
204.801	-93.2052	204.801	-80.4901
204.799	-210	204.799	-76.5724
204.798	-81.9019	204.798	-80.6467
204.797	-79.4218	204.797	-76.8469
204.795	-210	204.795	-210
204.794	-79.7705	204.794	-75.7685
204.792	-75.4312	204.792	-78.8255
204.791	-79.4573	204.791	-78.1591
204.79	-78.635	204.79	-77.6245
204.788	-210	204.788	-210
204.787	-79.0666	204.787	-77.5785
204.785	-81.1493	204.785	-80.6659
204.784	-79.8668	204.784	-78.9312
204.782	-80.6562	204.782	-80.3497
204.781	-210	204.781	-83.8817
204.78	-77.666	204.78	-84.7254
204.778	-77.9405	204.778	-79.4022
204.777	-77.6765	204.777	-81.2573
204.775	-83.1993	204.775	-79.2831
204.774	-74.534	204.774	-86.7667
204.772	-85.3062	204.772	-81.0918
204.771	-80.686	204.771	-77.8787
204.77	-89.1831	204.77	-76.9799
204.768	-75.5113	204.768	-78.3494
204.767	-79.0737	204.767	-82.6726
204.765	-90.0692	204.765	-210
204.764	-77.4989	204.764	-210
204.763	-77.5915	204.763	-76.2325
204.761	-79.954	204.761	-78.7768
204.76	-79.6476	204.76	-78.5425
204.758	-210	204.758	-79.0737
204.757	-78.1284	204.757	-80.5335
204.755	-76.795	204.755	-78.6054
204.754	-210	204.754	-76.9661
204.753	-78.2765	204.753	-78.1839
204.751	-78.6049	204.751	-210
204.75	-75.1829	204.75	-81.8612
204.748	-210	204.748	-210
204.747	-210	204.747	-74.6645
204.745	-72.1597	204.745	-79.6756
204.744	-81.2576	204.744	-80.3642
204.743	-77.5605	204.743	-83.5082
204.741	-86.3484	204.741	-76.6754
204.74	-210	204.74	-79.8626
204.738	-75.6405	204.738	-82.5689
204.737	-77.649	204.737	-77.1051
204.736	-82.4941	204.736	-210
204.734	-79.9205	204.734	-210
204.733	-81.919	204.733	-82.5601
204.731	-82.4611	204.731	-75.5877
204.73	-76.7824	204.73	-80.8214
204.728	-82.0913	204.728	-75.3137
204.727	-74.8807	204.727	-84.4957
204.726	-80.7058	204.726	-79.1415
204.724	-77.7162	204.724	-80.815
204.723	-75.7104	204.723	-210
204.721	-78.1845	204.721	-75.1616
204.72	-80.2746	204.72	-210
204.718	-77.5373	204.718	-79.3228
204.717	-79.0545	204.717	-210
204.716	-84.463	204.716	-75.281
204.714	-76.5416	204.714	-77.3483
204.713	-78.4694	204.713	-81.3182
204.711	-77.0256	204.711	-82.0669
204.71	-76.3311	204.71	-210
204.709	-80.7186	204.709	-76.4964
204.707	-75.7937	204.707	-80.5834
204.706	-87.503	204.706	-80.8253
204.704	-80.7976	204.704	-81.0018
204.703	-79.0919	204.703	-80.8884
204.701	-82.0552	204.701	-210
204.7	-77.3331	204.7	-76.5485
204.699	-74.4056	204.699	-74.5125
204.697	-79.2123	204.697	-210
204.696	-82.9171	204.696	-210
204.694	-80.2985	204.694	-75.7004
204.693	-78.0726	204.693	-77.3645
204.692	-80.1697	204.692	-91.3535
204.69	-78.6358	204.69	-75.751
204.689	-74.8407	204.689	-76.6212
204.687	-80.1305	204.687	-210
204.686	-78.7733	204.686	-74.9497
204.684	-86.5083	204.684	-77.8397
204.683	-79.7471	204.683	-89.9949
204.682	-81.5894	204.682	-83.6475
204.68	-78.2426	204.68	-77.9922
204.679	-78.2915	204.679	-74.8813
204.677	-77.9671	204.677	-79.6686
204.676	-86.8647	204.676	-82.8381
204.674	-75.5355	204.674	-80.7723
204.673	-210	204.673	-210
204.672	-78.6372	204.672	-78.2847
204.67	-78.3712	204.67	-210
204.669	-81.0844	204.669	-210
204.667	-78.0255	204.667	-74.7403
204.666	-81.6403	204.666	-78.3643
204.665	-79.4239	204.665	-210
204.663	-79.0485	204.663	-75.7741
204.662	-77.7353	204.662	-85.0226
204.66	-210	204.66	-77.5328
204.659	-78.4046	204.659	-75.3141
204.657	-84.2488	204.657	-77.4456
204.656	-210	204.656	-78.205
204.655	-77.1797	204.655	-210
204.653	-210	204.653	-77.164
204.652	-79.8044	204.652	-79.8626
204.65	-77.2224	204.65	-77.1827
204.649	-79.8837	204.649	-80.9187
204.648	-210	204.648	-86.307
204.646	-80.6436	204.646	-210
204.645	-76.288	204.645	-75.9318
204.643	-81.1055	204.643	-210
204.642	-77.9885	204.642	-76.8423
204.64	-78.0923	204.64	-83.5377
204.639	-81.7958	204.639	-210
204.638	-86.4098	204.638	-78.0271
204.636	-74.7855	204.636	-77.6148
204.635	-81.7623	204.635	-82.5247
204.633	-89.4729	204.633	-84.8702
204.632	-79.7717	204.632	-83.8419
204.631	-75.8894	204.631	-76.6888
204.629	-84.9684	204.629	-83.4195
204.628	-75.1548	204.628	-75.4382
204.626	-87.9229	204.626	-79.6374
204.625	-80.2914	204.625	-83.5382
204.623	-210	204.623	-76.735
204.622	-77.102	204.622	-77.8825
204.621	-79.3472	204.621	-83.7338
204.619	-74.8312	204.619	-78.8169
204.618	-77.9633	204.618	-210
204.616	-82.0575	204.616	-76.5963
204.615	-75.6353	204.615	-81.6864
204.613	-76.317	204.613	-78.8822
204.612	-81.647	204.612	-210
204.611	-80.1119	204.611	-77.942
204.609	-82.5294	204.609	-79.2605
204.608	-81.7857	204.608	-81.0228
204.606	-91.809	204.606	-78.6946
204.605	-77.2621	204.605	-77.8187
204.604	-76.921	204.604	-210
204.602	-210	204.602	-79.0329
204.601	-75.7141	204.601	-210
204.599	-75.9934	204.599	-86.0397
204.598	-210	204.598	-75.2542
204.596	-79.0835	204.596	-81.711
204.595	-78.4438	204.595	-210
204.594	-78.9181	204.594	-77.5678
204.592	-81.5778	204.592	-80.521
204.591	-78.6671	204.591	-80.1121
204.589	-79.2708	204.589	-83.2473
204.588	-73.7751	204.588	-76.823
204.587	-79.9408	204.587	-210
204.585	-83.0521	204.585	-76.9922
204.584	-79.3972	204.584	-81.8916
204.582	-210	204.582	-84.0315
204.581	-76.8898	204.581	-78.5004
204.579	-80.0459	204.579	-210
204.578	-79.0082	204.578	-77.2412
204.577	-210	204.577	-77.982
204.575	-76.8176	204.575	-210
204.574	-78.5879	204.574	-79.3913
204.572	-77.4293	204.572	-77.7435
204.571	-80.9455	204.571	-78.4328
204.57	-78.0857	204.57	-210
204.568	-76.7985	204.568	-77.0782
204.567	-210	204.567	-75.8383
204.565	-77.8672	204.565	-88.941
204.564	-76.6697	204.564	-76.0516
204.562	-76.9478	204.562	-83.7349
204.561	-210	204.561	-210
204.56	-81.7107	204.56	-101.866
204.558	-76.232	204.558	-78.1821
204.557	-77.1416	204.557	-80.3363
204.555	-83.8237	204.555	-210
204.554	-210	204.554	-75.9353
204.553	-76.2928	204.553	-81.7461
204.551	-210	204.551	-78.9733
204.55	-85.9176	204.55	-210
204.548	-75.2844	204.548	-84.9361
204.547	-84.1694	204.547	-82.8669
204.545	-210	204.545	-85.9176
204.544	-76.1709	204.544	-77.3075
204.543	-81.7715	204.543	-85.2091
204.541	-74.4258	204.541	-78.3771
204.54	-82.1975	204.54	-84.3171
204.538	-82.4883	204.538	-210
204.537	-76.4236	204.537	-75.3512
204.536	-78.8759	204.536	-81.4898
204.534	-81.3865	204.534	-84.1156
204.533	-79.1671	204.533	-92.621
204.531	-79.2854	204.531	-78.5975
204.53	-78.4185	204.53	-80.109
204.528	-78.133	204.528	-85.723
204.527	-86.1498	204.527	-77.7704
204.526	-79.1047	204.526	-78.1176
204.524	-80.5311	204.524	-79.7271
204.523	-109.576	204.523	-80.8419
204.521	-79.2054	204.521	-78.173
204.52	-75.6282	204.52	-79.4568
204.519	-81.7818	204.519	-76.4805
204.517	-79.6277	204.517	-82.7672
204.516	-78.7068	204.516	-77.301
204.514	-76.2518	204.514	-210
204.513	-210	204.513	-80.6659
204.511	-80.1566	204.511	-77.9874
204.51	-75.3159	204.51	-78.0504
204.509	-74.5838	204.509	-78.9498
204.507	-79.2034	204.507	-78.692
204.506	-78.2528	204.506	-210
204.504	-210	204.504	-77.1434
204.503	-80.2797	204.503	-77.0399
204.502	-78.254	204.502	-76.4489
204.5	-77.2923	204.5	-210
204.499	-80.3457	204.499	-210
204.497	-87.3878	204.497	-75.6189
204.496	-210	204.496	-210
204.494	-78.0347	204.494	-80.664
204.493	-81.0008	204.493	-79.1559
204.492	-88.5536	204.492	-79.2693
204.49	-76.716	204.49	-81.3852
204.489	-210	204.489	-79.886
204.487	-75.2282	204.487	-100.93
204.486	-76.7279	204.486	-85.1927
204.485	-210	204.485	-76.5261
204.483	-210	204.483	-87.7974
204.482	-91.8164	204.482	-210
204.48	-82.4998	204.48	-76.6727
204.479	-78.8091	204.479	-83.1844
204.477	-77.5575	204.477	-75.85
204.476	-80.5633	204.476	-77.2189
204.475	-78.7513	204.475	-91.7893
204.473	-80.7854	204.473	-77.1321
204.472	-82.1985	204.472	-210
204.47	-78.3558	204.47	-78.7549
204.469	-78.1896	204.469	-210
204.468	-91.892	204.468	-75.6559
204.466	-78.2515	204.466	-79.4878
204.465	-78.5094	204.465	-78.7899
204.463	-83.2022	204.463	-210
204.462	-79.1584	204.462	-76.1579
204.46	-88.6895	204.46	-79.6389
204.459	-78.9148	204.459	-83.4552
204.458	-210	204.458	-82.3549
204.456	-75.1873	204.456	-76.5398
204.455	-79.4481	204.455	-210
204.453	-76.7788	204.453	-77.3804
204.452	-78.9642	204.452	-76.0549
204.451	-76.9645	204.451	-86.8999
204.449	-94.6043	204.449	-210
204.448	-78.1501	204.448	-80.4235
204.446	-75.1349	204.446	-77.79
204.445	-210	204.445	-78.9527
204.443	-77.2899	204.443	-210
204.442	-84.4664	204.442	-76.41
204.441	-75.8074	204.441	-77.1826
204.439	-81.9368	204.439	-76.7992
204.438	-77.534	204.438	-210
204.436	-80.3587	204.436	-210
204.435	-210	204.435	-81.9421
204.434	-210	204.434	-210
204.432	-75.0921	204.432	-74.8429
204.431	-74.7129	204.431	-78.0278
204.429	-82.9078	204.429	-78.0462
204.428	-210	204.428	-89.1601
204.426	-79.6506	204.426	-76.43
204.425	-77.155	204.425	-210
204.424	-83.15	204.424	-81.0704
204.422	-76.3855	204.422	-78.3185
204.421	-79.5941	204.421	-210
204.419	-85.0276	204.419	-89.6645
204.418	-79.9396	204.418	-210
204.417	-80.2047	204.417	-76.624
204.415	-78.9086	204.415	-76.0983
204.414	-77.5271	204.414	-77.3624
204.412	-210	204.412	-210
204.411	-76.7737	204.411	-210
204.409	-79.0868	204.409	-90.2117
204.408	-75.4191	204.408	-78.9251
204.407	-210	204.407	-78.2821
204.405	-76.0375	204.405	-80.0114
204.404	-210	204.404	-210
204.402	-80.1297	204.402	-77.1561
204.401	-82.3685	204.401	-84.4438
204.4	-75.1562	204.4	-75.7263
204.398	-74.6524	204.398	-82.387
204.397	-86.6516	204.397	-77.5004
204.395	-78.8825	204.395	-210
204.394	-82.7022	204.394	-76.6677
204.392	-88.229	204.392	-78.5272
204.391	-79.2503	204.391	-89.08
204.39	-88.8971	204.39	-81.1712
204.388	-78.06	204.388	-79.5546
204.387	-74.8382	204.387	-210
204.385	-77.8718	204.385	-84.0432
204.384	-78.9377	204.384	-81.518
204.383	-81.7239	204.383	-82.3676
204.381	-89.3937	204.381	-82.4353
204.38	-79.4541	204.38	-82.3964
204.378	-79.1918	204.378	-78.2223
204.377	-79.4933	204.377	-84.6656
204.375	-80.7069	204.375	-78.5966
204.374	-77.4331	204.374	-75.2986
204.373	-82.211	204.373	-210
204.371	-77.625	204.371	-78.4568
204.37	-84.7533	204.37	-80.6953
204.368	-74.9281	204.368	-78.944
204.367	-79.5737	204.367	-86.1707
204.366	-88.8224	204.366	-79.5899
204.364	-76.9271	204.364	-76.9405
204.363	-78.9242	204.363	-80.827
204.361	-210	204.361	-80.5966
204.36	-79.4339	204.36	-76.3503
204.359	-80.1993	204.359	-210
204.357	-78.4746	204.357	-210
204.356	-85.4158	204.356	-79.4266
204.354	-82.5587	204.354	-210
204.353	-77.212	204.353	-75.5791
204.351	-79.6735	204.351	-82.9856
204.35	-210	204.35	-85.9032
204.349	-76.0135	204.349	-78.5229
204.347	-82.1026	204.347	-89.0169
204.346	-79.9422	204.346	-77.5743
204.344	-82.8619	204.344	-76.4108
204.343	-84.6417	204.343	-74.2486
204.342	-80.8119	204.342	-82.158
204.34	-83.0907	204.34	-77.8856
204.339	-210	204.339	-210
204.337	-78.2632	204.337	-77.0766
204.336	-79.8148	204.336	-77.6753
204.334	-75.8879	204.334	-78.7758
204.333	-79.8278	204.333	-81.3847
204.332	-78.4711	204.332	-78.3947
204.33	-77.9284	204.33	-77.5579
204.329	-77.3313	204.329	-79.4866
204.327	-210	204.327	-77.0697
204.326	-75.0702	204.326	-78.2476
204.325	-210	204.325	-210
204.323	-75.6205	204.323	-210
204.322	-79.8741	204.322	-75.4273
204.32	-79.5636	204.32	-79.0638
204.319	-80.1869	204.319	-76.5565
204.317	-79.1107	204.317	-81.4722
204.316	-210	204.316	-82.9046
204.315	-81.6857	204.315	-210
204.313	-96.8794	204.313	-85.1239
204.312	-81.3696	204.312	-77.9128
204.31	-75.9758	204.31	-76.246
204.309	-79.5809	204.309	-81.1803
204.308	-80.945	204.308	-84.5451
204.306	-77.1425	204.306	-76.7378
204.305	-82.0489	204.305	-79.9378
204.303	-78.3665	204.303	-79.9195
204.302	-81.7469	204.302	-75.8755
204.301	-81.8178	204.301	-210
204.299	-78.4955	204.299	-210
204.298	-74.0721	204.298	-78.724
204.296	-210	204.296	-84.3318
204.295	-79.8471	204.295	-76.8833
204.293	-83.0706	204.293	-78.7623
204.292	-76.4123	204.292	-81.096
204.291	-78.1163	204.291	-75.2339
204.289	-78.9077	204.289	-210
204.288	-77.094	204.288	-77.7131
204.286	-210	204.286	-81.9085
204.285	-77.6813	204.285	-76.8596
204.284	-81.5009	204.284	-86.7854
204.282	-79.425	204.282	-77.3162
204.281	-94.5515	204.281	-75.7505
204.279	-76.2768	204.279	-210
204.278	-79.7267	204.278	-210
204.276	-81.9613	204.276	-82.0402
204.275	-75.6146	204.275	-79.6511
204.274	-76.2626	204.274	-88.239
204.272	-77.095	204.272	-75.9011
204.271	-83.8126	204.271	-83.832
204.269	-77.8988	204.269	-80.4254
204.268	-77.1659	204.268	-80.243
204.267	-78.0524	204.267	-87.2726
204.265	-82.1083	204.265	-78.2844
204.264	-80.2212	204.264	-80.3559
204.262	-210	204.262	-77.7138
204.261	-78.6808	204.261	-87.8254
204.26	-76.7579	204.26	-210
204.258	-75.9895	204.258	-75.6787
204.257	-79.2034	204.257	-80.5332
204.255	-77.0918	204.255	-78.0872
204.254	-76.4951	204.254	-210
204.252	-79.3068	204.252	-76.1365
204.251	-81.3209	204.251	-80.3556
204.25	-82.6447	204.25	-210
204.248	-78.5532	204.248	-81.761
204.247	-78.6409	204.247	-77.9106
204.245	-75.6065	204.245	-81.7116
204.244	-77.6873	204.244	-210
204.243	-73.7597	204.243	-73.9825
204.241	-210	204.241	-77.435
204.24	-79.0127	204.24	-82.6396
204.238	-78.6128	204.238	-210
204.237	-84.6903	204.237	-80.4802
204.235	-78.7648	204.235	-83.8629
204.234	-84.3286	204.234	-76.6484
204.233	-76.8208	204.233	-83.0087
204.231	-81.7525	204.231	-78.2413
204.23	-83.2767	204.23	-82.9782
204.228	-78.257	204.228	-82.9562
204.227	-86.2276	204.227	-77.5247
204.226	-77.4476	204.226	-84.1119
204.224	-83.637	204.224	-74.4144
204.223	-77.5846	204.223	-78.7407
204.221	-210	204.221	-78.2758
204.22	-75.1694	204.22	-210
204.219	-79.3013	204.219	-79.1734
204.217	-80.776	204.217	-76.816
204.216	-77.554	204.216	-82.3826
204.214	-76.3096	204.214	-210
204.213	-210	204.213	-80.2859
204.211	-76.1859	204.211	-76.5427
204.21	-76.7692	204.21	-76.9949
204.209	-78.0131	204.209	-88.245
204.207	-83.6381	204.207	-75.9335
204.206	-80.804	204.206	-75.5654
204.204	-81.6351	204.204	-78.4236
204.203	-91.2678	204.203	-81.9684
204.202	-77.5486	204.202	-79.3265
204.2	-87.0547	204.2	-76.0941
204.199	-77.66	204.199	-210
204.197	-84.6646	204.197	-210
204.196	-75.1103	204.196	-74.5563
204.195	-80.217	204.195	-76.6218
204.193	-78.6463	204.193	-80.0945
204.192	-79.4208	204.192	-210
204.19	-77.7647	204.19	-80.364
204.189	-77.2862	204.189	-75.1351
204.187	-78.9857	204.187	-83.5617
204.186	-74.9191	204.186	-74.4987
204.185	-79.6342	204.185	-210
204.183	-77.2278	204.183	-210
204.182	-91.9678	204.182	-78.2765
204.18	-74.5626	204.18	-78.9506
204.179	-80.1681	204.179	-74.1855
204.178	-79.3725	204.178	-76.3613
204.176	-210	204.176	-82.6715
204.175	-76.7476	204.175	-210
204.173	-82.8641	204.173	-90.3638
204.172	-78.8326	204.172	-76.5542
204.171	-80.3014	204.171	-210
204.169	-76.7494	204.169	-76.4724
204.168	-83.6221	204.168	-80.2245
204.166	-82.9166	204.166	-78.7712
204.165	-74.8497	204.165	-77.6833
204.163	-79.9941	204.163	-79.3037
204.162	-210	204.162	-81.5297
204.161	-76.0489	204.161	-76.6716
204.159	-210	204.159	-83.2184
204.158	-84.2982	204.158	-74.7159
204.156	-76.7732	204.156	-210
204.155	-75.9692	204.155	-77.3158
204.154	-79.7814	204.154	-76.1436
204.152	-80.8763	204.152	-210
204.151	-210	204.151	-79.2108
204.149	-79.4004	204.149	-98.0159
204.148	-82.0529	204.148	-76.4235
204.147	-78.7749	204.147	-80.6474
204.145	-78.7551	204.145	-85.4436
204.144	-77.6972	204.144	-76.508
204.142	-79.0339	204.142	-84.3448
204.141	-76.3713	204.141	-80.2557
204.139	-77.3337	204.139	-79.167
204.138	-78.0349	204.138	-78.9682
204.137	-83.9311	204.137	-78.1257
204.135	-74.1304	204.135	-77.3539
204.134	-84.8512	204.134	-82.5344
204.132	-75.5015	204.132	-75.5739
204.131	-82.0735	204.131	-80.1871
204.13	-80.6743	204.13	-85.9344
204.128	-76.8739	204.128	-77.2383
204.127	-76.4535	204.127	-210
204.125	-75.9505	204.125	-76.4701
204.124	-210	204.124	-77.8608
204.123	-77.1832	204.123	-210
204.121	-78.4774	204.121	-79.0412
204.12	-78.1332	204.12	-78.1398
204.118	-78.4172	204.118	-80.3071
204.117	-79.4957	204.117	-78.4518
204.115	-81.0824	204.115	-210
204.114	-77.4705	204.114	-80.308
204.113	-80.8515	204.113	-79.8033
204.111	-210	204.111	-77.5534
204.11	-74.9406	204.11	-77.647
204.108	-210	204.108	-79.2071
204.107	-77.4401	204.107	-81.0505
204.106	-82.7992	204.106	-82.2998
204.104	-77.3257	204.104	-78.848
204.103	-210	204.103	-97.5807
204.101	-77.2136	204.101	-76.6094
204.1	-74.849	204.1	-77.96
204.099	-76.9654	204.099	-86.3355
204.097	-210	204.097	-77.6775
204.096	-75.9784	204.096	-82.9558
204.094	-79.1074	204.094	-79.3939
204.093	-78.7141	204.093	-80.4621
204.091	-77.4569	204.091	-85.6033
204.09	-77.3309	204.09	-76.0826
204.089	-82.9624	204.089	-210
204.087	-77.9908	204.087	-78.4009
204.086	-78.0076	204.086	-210
204.084	-78.2535	204.084	-76.3408
204.083	-78.0129	204.083	-78.134
204.082	-81.3931	204.082	-88.367
204.08	-210	204.08	-84.1077
204.079	-80.3735	204.079	-78.8933
204.077	-82.2972	204.077	-82.286
204.076	-76.2461	204.076	-85.3583
204.075	-80.8269	204.075	-76.5712
204.073	-78.188	204.073	-86.1011
204.072	-78.5001	204.072	-210
204.07	-210	204.07	-78.1438
204.069	-76.4047	204.069	-81.2341
204.067	-74.711	204.067	-85.6365
204.066	-79.9887	204.066	-79.6246
204.065	-76.1401	204.065	-78.2945
204.063	-84.6352	204.063	-79.2574
204.062	-82.2814	204.062	-79.8543
204.06	-76.6453	204.06	-77.2218
204.059	-79.7004	204.059	-81.3247
204.058	-81.0378	204.058	-210
204.056	-210	204.056	-78.0138
204.055	-78.1723	204.055	-78.4871
204.053	-79.0586	204.053	-81.0502
204.052	-82.0491	204.052	-82.3106
204.051	-74.9735	204.051	-85.6444
204.049	-210	204.049	-86.3285
204.048	-210	204.048	-87.6406
204.046	-77.652	204.046	-77.0231
204.045	-81.7903	204.045	-81.7304
204.043	-210	204.043	-75.0538
204.042	-80.2113	204.042	-83.1156
204.041	-76.0295	204.041	-76.0361
204.039	-75.6435	204.039	-210
204.038	-75.9349	204.038	-77.4673
204.036	-76.4067	204.036	-78.3057
204.035	-88.7751	204.035	-81.9813
204.034	-210	204.034	-81.2851
204.032	-76.9843	204.032	-74.418
204.031	-78.4265	204.031	-76.3533
204.029	-78.2784	204.029	-84.4559
204.028	-79.986	204.028	-210
204.027	-88.4506	204.027	-84.9121
204.025	-77.5822	204.025	-77.6895
204.024	-210	204.024	-210
204.022	-76.7015	204.022	-78.6234
204.021	-74.5074	204.021	-79.9913
204.02	-88.2176	204.02	-80.3347
204.018	-76.323	204.018	-210
204.017	-81.7902	204.017	-78.8036
204.015	-81.0157	204.015	-210
204.014	-79.2345	204.014	-79.1904
204.012	-79.288	204.012	-79.0653
204.011	-83.5323	204.011	-79.358
204.01	-79.0439	204.01	-80.2255
204.008	-88.8705	204.008	-82.811
204.007	-76.2371	204.007	-75.8867
204.005	-210	204.005	-210
204.004	-80.2085	204.004	-80.6991
204.003	-78.5961	204.003	-76.2295
204.001	-210	204.001	-80.4104
204	-93.0929	204	-75.8239
203.998	-77.3485	203.998	-210
203.997	-75.8205	203.997	-74.9829
203.996	-75.7973	203.996	-210
203.994	-82.5395	203.994	-80.4432
203.993	-210	203.993	-76.8249
203.991	-81.6207	203.991	-76.9427
203.99	-76.6018	203.99	-210
203.989	-81.9801	203.989	-77.3459
203.987	-79.051	203.987	-81.8546
203.986	-78.8015	203.986	-79.397
203.984	-80.8406	203.984	-75.6997
203.983	-80.0402	203.983	-210
203.981	-91.8303	203.981	-79.2337
203.98	-76.2541	203.98	-85.5435
203.979	-86.4222	203.979	-210
203.977	-78.6969	203.977	-77.2812
203.976	-77.8198	203.976	-85.2975
203.974	-80.8913	203.974	-75.2173
203.973	-86.6227	203.973	-79.0213
203.972	-81.3036	203.972	-78.5996
203.97	-78.2141	203.97	-85.5437
203.969	-78.3829	203.969	-74.9232
203.967	-76.0127	203.967	-82.7177
203.966	-81.6996	203.966	-82.8745
203.965	-77.5514	203.965	-79.0808
203.963	-210	203.963	-81.2066
203.962	-77.652	203.962	-78.8269
203.96	-75.5488	203.96	-82.0647
203.959	-80.144	203.959	-75.6432
203.957	-77.248	203.957	-210
203.956	-82.0258	203.956	-78.843
203.955	-75.7655	203.955	-96.5183
203.953	-80.2228	203.953	-75.8628
203.952	-77.4559	203.952	-81.1519
203.95	-76.4655	203.95	-75.2993
203.949	-79.0489	203.949	-77.0572
203.948	-90.8164	203.948	-210
203.946	-78.2945	203.946	-75.606
203.945	-81.6247	203.945	-78.6513
203.943	-75.755	203.943	-80.2808
203.942	-78.2324	203.942	-79.7642
203.941	-77.4898	203.941	-210
203.939	-78.6388	203.939	-79.2074
203.938	-78.6427	203.938	-88.3574
203.936	-77.7751	203.936	-80.3389
203.935	-84.0743	203.935	-79.1111
203.934	-84.3649	203.934	-75.206
203.932	-83.6846	203.932	-75.7661
203.931	-89.7261	203.931	-77.2975
203.929	-83.7718	203.929	-78.9624
203.928	-77.3064	203.928	-75.6789
203.927	-80.3833	203.927	-80.4949
203.925	-81.4935	203.925	-75.5174
203.924	-80.4276	203.924	-80.3432
203.922	-210	203.922	-82.3761
203.921	-77.9279	203.921	-76.3085
203.919	-77.2953	203.919	-80.1731
203.918	-82.5403	203.918	-79.2035
203.917	-210	203.917	-81.1688
203.915	-77.4367	203.915	-210
203.914	-76.9083	203.914	-75.7854
203.912	-78.137	203.912	-81.2308
203.911	-82.2018	203.911	-77.0792
203.91	-89.0365	203.91	-76.7928
203.908	-76.5314	203.908	-210
203.907	-75.3163	203.907	-76.7243
203.905	-77.2473	203.905	-210
203.904	-81.8114	203.904	-78.3069
203.903	-78.7707	203.903	-78.8585
203.901	-210	203.901	-79.4999
203.9	-76.3359	203.9	-86.6214
203.898	-78.2854	203.898	-76.6017
203.897	-89.93	203.897	-83.8516
203.896	-78.4645	203.896	-76.4014
203.894	-78.6329	203.894	-210
203.893	-80.5518	203.893	-81.5205
203.891	-80.064	203.891	-81.4693
203.89	-77.9955	203.89	-85.4764
203.888	-78.3896	203.888	-77.7662
203.887	-76.7485	203.887	-82.2693
203.886	-210	203.886	-79.8408
203.884	-76.1704	203.884	-210
203.883	-210	203.883	-76.5692
203.881	-78.7487	203.881	-81.8319
203.88	-76.3047	203.88	-76.3421
203.879	-76.0734	203.879	-210
203.877	-81.0335	203.877	-75.0343
203.876	-75.6188	203.876	-80.4545
203.874	-77.0738	203.874	-87.3226
203.873	-78.7555	203.873	-86.264
203.872	-95.1919	203.872	-77.1327
203.87	-78.7768	203.87	-86.0937
203.869	-81.3814	203.869	-80.0062
203.867	-84.8354	203.867	-80.9953
203.866	-76.1966	203.866	-80.1369
203.865	-75.3984	203.865	-80.287
203.863	-82.8122	203.863	-76.5453
203.862	-79.7696	203.862	-76.9438
203.86	-210	203.86	-210
203.859	-78.0689	203.859	-77.6757
203.857	-76.7028	203.857	-96.9094
203.856	-75.1888	203.856	-76.1244
203.855	-210	203.855	-210
203.853	-76.8763	203.853	-87.9852
203.852	-82.9138	203.852	-81.4297
203.85	-74.8962	203.85	-210
203.849	-83.0375	203.849	-73.8642
203.848	-87.1612	203.848	-91.7002
203.846	-76.7004	203.846	-78.9185
203.845	-210	203.845	-83.1922
203.843	-79.1508	203.843	-76.9414
203.842	-77.3304	203.842	-78.2304
203.841	-210	203.841	-77.6712
203.839	-83.2358	203.839	-210
203.838	-210	203.838	-79.3967
203.836	-74.6981	203.836	-79.0702
203.835	-78.6827	203.835	-210
203.834	-82.8492	203.834	-77.5834
203.832	-73.8618	203.832	-210
203.831	-78.2879	203.831	-77.5029
203.829	-78.2103	203.829	-78.604
203.828	-210	203.828	-86.0691
203.827	-77.3069	203.827	-80.6905
203.825	-77.9974	203.825	-75.4349
203.824	-87.5153	203.824	-77.8404
203.822	-78.9748	203.822	-89.3338
203.821	-77.112	203.821	-80.4684
203.819	-81.8237	203.819	-78.8294
203.818	-77.9207	203.818	-78.0304
203.817	-83.8199	203.817	-83.4396
203.815	-74.1632	203.815	-210
203.814	-76.2083	203.814	-77.5862
203.812	-80.5439	203.812	-76.4799
203.811	-79.4125	203.811	-79.296
203.81	-79.4629	203.81	-79.2456
203.808	-80.4233	203.808	-79.7665
203.807	-75.4773	203.807	-78.615
203.805	-83.112	203.805	-210
203.804	-210	203.804	-92.0903
203.803	-77.6325	203.803	-79.9399
203.801	-78.1147	203.801	-77.9883
203.8	-81.5712	203.8	-210
203.798	-75.4251	203.798	-81.3362
203.797	-84.0747	203.797	-84.3519
203.796	-78.8076	203.796	-77.5038
203.794	-88.2862	203.794	-210
203.793	-88.05	203.793	-76.2357
203.791	-210	203.791	-80.4672
203.79	-78.0803	203.79	-210
203.789	-76.9644	203.789	-74.7058
203.787	-90.6883	203.787	-210
203.786	-79.4778	203.786	-74.9864
203.784	-78.7254	203.784	-78.4467
203.783	-78.8762	203.783	-78.296
203.781	-210	203.781	-78.7278
203.78	-75.3745	203.78	-82.0659
203.779	-78.5047	203.779	-92.0893
203.777	-83.727	203.777	-82.1534
203.776	-82.2819	203.776	-84.2269
203.774	-82.0385	203.774	-210
203.773	-91.2401	203.773	-77.8522
203.772	-210	203.772	-80.5515
203.77	-75.9661	203.77	-75.7257
203.769	-77.8004	203.769	-79.5939
203.767	-81.6188	203.767	-77.1207
203.766	-81.0691	203.766	-210
203.765	-79.7282	203.765	-87.0212
203.763	-80.9335	203.763	-80.2482
203.762	-82.5464	203.762	-210
203.76	-84.957	203.76	-77.343
203.759	-76.3275	203.759	-84.6677
203.758	-78.2333	203.758	-80.1196
203.756	-81.6991	203.756	-77.667
203.755	-90.042	203.755	-81.3468
203.753	-74.3303	203.753	-79.1027
203.752	-78.95	203.752	-79.0922
203.751	-210	203.751	-75.0873
203.749	-79.2884	203.749	-210
203.748	-81.9685	203.748	-76.8656
203.746	-76.9059	203.746	-88.1528
203.745	-86.7576	203.745	-77.5571
203.744	-76.9033	203.744	-80.6422
203.742	-210	203.742	-210
203.741	-80.974	203.741	-210
203.739	-81.8257	203.739	-75.8992
203.738	-79.3119	203.738	-84.8417
203.736	-77.6053	203.736	-77.4324
203.735	-78.2871	203.735	-80.7655
203.734	-80.9534	203.734	-80.7249
203.732	-75.5103	203.732	-80.0991
203.731	-77.4529	203.731	-210
203.729	-76.1339	203.729	-76.1789
203.728	-79.3119	203.728	-81.8846
203.727	-109.837	203.727	-210
203.725	-74.9329	203.725	-79.2247
203.724	-210	203.724	-76.6212
203.722	-75.2984	203.722	-80.3996
203.721	-80.0898	203.721	-75.5137
203.72	-76.6209	203.72	-210
203.718	-77.6305	203.718	-81.3572
203.717	-78.2539	203.717	-85.7848
203.715	-76.6363	203.715	-78.5645
203.714	-91.137	203.714	-77.4295
203.713	-79.3126	203.713	-76.9767
203.711	-80.0888	203.711	-210
203.71	-210	203.71	-80.3883
203.708	-80.0413	203.708	-80.2896
203.707	-77.2884	203.707	-78.8354
203.706	-76.5957	203.706	-82.4216
203.704	-76.1891	203.704	-77.6766
203.703	-210	203.703	-80.7882
203.701	-78.4208	203.701	-82.2519
203.7	-76.0351	203.7	-75.4568
203.699	-210	203.699	-210
203.697	-78.7579	203.697	-78.0734
203.696	-210	203.696	-210
203.694	-210	203.694	-77.9133
203.693	-210	203.693	-81.0478
203.691	-77.2184	203.691	-74.146
203.69	-210	203.69	-81.3719
203.689	-76.3126	203.689	-77.321
203.687	-80.1661	203.687	-85.277
203.686	-79.5958	203.686	-79.0898
203.684	-210	203.684	-77.8577
203.683	-81.9201	203.683	-88.4648
203.682	-210	203.682	-81.4633
203.68	-78.2211	203.68	-76.2626
203.679	-81.3231	203.679	-210
203.677	-86.9223	203.677	-85.2874
203.676	-75.5813	203.676	-80.2788
203.675	-79.1966	203.675	-77.7713
203.673	-81.2371	203.673	-77.9368
203.672	-77.1334	203.672	-76.7954
203.67	-78.8955	203.67	-210
203.669	-79.8375	203.669	-210
203.668	-78.4622	203.668	-75.3278
203.666	-80.1119	203.666	-84.7483
203.665	-77.4738	203.665	-210
203.663	-210	203.663	-86.9513
203.662	-77.7776	203.662	-82.5672
203.661	-76.2874	203.661	-75.7255
203.659	-78.4215	203.659	-76.8194
203.658	-77.7539	203.658	-76.0103
203.656	-84.6588	203.656	-82.6225
203.655	-78.8471	203.655	-82.1524
203.654	-210	203.654	-77.516
203.652	-77.6062	203.652	-78.9264
203.651	-210	203.651	-210
203.649	-82.8316	203.649	-75.7553
203.648	-80.3769	203.648	-92.3062
203.647	-77.6403	203.647	-88.6208
203.645	-76.0084	203.645	-80.1671
203.644	-81.5837	203.644	-78.4125
203.642	-77.311	203.642	-78.8644
203.641	-83.0863	203.641	-76.8307
203.64	-78.625	203.64	-75.8048
203.638	-78.184	203.638	-78.116
203.637	-80.0942	203.637	-78.6142
203.635	-77.1499	203.635	-78.9011
203.634	-88.1586	203.634	-210
203.632	-78.3609	203.632	-88.6816
203.631	-210	203.631	-79.5988
203.63	-79.8157	203.63	-76.8236
203.628	-76.5339	203.628	-210
203.627	-79.002	203.627	-76.3152
203.625	-76.237	203.625	-76.75
203.624	-85.0014	203.624	-90.7642
203.623	-78.1307	203.623	-82.19
203.621	-80.17	203.621	-84.9285
203.62	-79.8793	203.62	-83.8698
203.618	-76.7222	203.618	-76.8496
203.617	-79.7538	203.617	-76.9959
203.616	-83.7676	203.616	-78.6152
203.614	-82.7799	203.614	-210
203.613	-76.02	203.613	-75.5922
203.611	-88.2059	203.611	-76.9614
203.61	-93.1791	203.61	-76.9893
203.609	-75.1712	203.609	-87.4535
203.607	-75.6203	203.607	-80.5024
203.606	-81.7619	203.606	-76.378
203.604	-83.3017	203.604	-81.9587
203.603	-85.9187	203.603	-88.2912
203.602	-76.4954	203.602	-83.1822
203.6	-76.3476	203.6	-83.9051
203.599	-81.6987	203.599	-210
203.597	-78.1136	203.597	-86.8534
203.596	-210	203.596	-75.0747
203.595	-84.8599	203.595	-86.2688
203.593	-75.1699	203.593	-93.8474
203.592	-210	203.592	-84.1066
203.59	-76.8427	203.59	-77.4682
203.589	-80.7939	203.589	-86.2983
203.588	-81.2437	203.588	-76.728
203.586	-76.8048	203.586	-79.0998
203.585	-210	203.585	-210
203.583	-75.807	203.583	-77.6976
203.582	-76.7658	203.582	-78.3853
203.581	-210	203.581	-78.575
203.579	-210	203.579	-210
203.578	-78.701	203.578	-79.6828
203.576	-74.7602	203.576	-77.8718
203.575	-74.8448	203.575	-210
203.574	-76.904	203.574	-77.8424
203.572	-77.7531	203.572	-80.3021
203.571	-77.3516	203.571	-78.097
203.569	-84.9053	203.569	-210
203.568	-76.5907	203.568	-76.8029
203.566	-77.5614	203.566	-79.8775
203.565	-76.6506	203.565	-77.8866
203.564	-75.4448	203.564	-79.8396
203.562	-95.3662	203.562	-77.3831
203.561	-76.47	203.561	-77.8533
203.559	-78.5931	203.559	-210
203.558	-82.256	203.558	-82.5713
203.557	-80.1348	203.557	-76.6194
203.555	-79.3469	203.555	-83.4094
203.554	-85.2595	203.554	-210
203.552	-210	203.552	-79.4998
203.551	-84.3114	203.551	-82.4492
203.55	-75.5866	203.55	-79.0516
203.548	-75.4728	203.548	-86.5633
203.547	-210	203.547	-77.6155
203.545	-79.2184	203.545	-78.7207
203.544	-76.2426	203.544	-210
203.543	-80.1797	203.543	-76.0508
203.541	-89.5311	203.541	-75.9626
203.54	-78.1834	203.54	-83.8428
203.538	-77.6926	203.538	-81.975
203.537	-81.9908	203.537	-77.339
203.536	-78.8208	203.536	-78.458
203.534	-78.4182	203.534	-210
203.533	-74.7743	203.533	-76.4103
203.531	-79.6548	203.531	-210
203.53	-210	203.53	-76.6357
203.529	-76.1696	203.529	-77.3095
203.527	-81.0571	203.527	-79.5217
203.526	-210	203.526	-85.353
203.524	-76.0453	203.524	-85.2253
203.523	-84.4242	203.523	-75.2441
203.522	-83.2799	203.522	-83.552
203.52	-83.7591	203.52	-77.8896
203.519	-74.8595	203.519	-82.6199
203.517	-82.9496	203.517	-76.2902
203.516	-75.6648	203.516	-210
203.515	-76.9624	203.515	-80.3328
203.513	-210	203.513	-210
203.512	-76.7491	203.512	-78.1499
203.51	-83.7058	203.51	-210
203.509	-86.0745	203.509	-210
203.508	-78.5914	203.508	-76.8002
203.506	-79.4964	203.506	-210
203.505	-84.164	203.505	-76.479
203.503	-77.7067	203.503	-76.545
203.502	-76.3946	203.502	-80.7838
203.501	-210	203.501	-76.3893
203.499	-78.0216	203.499	-82.6107
203.498	-79.7357	203.498	-81.325
203.496	-79.6825	203.496	-78.0997
203.495	-75.9515	203.495	-78.3423
203.494	-81.7456	203.494	-76.2351
203.492	-78.6742	203.492	-79.5386
203.491	-77.3839	203.491	-81.4983
203.489	-79.3977	203.489	-76.548
203.488	-82.3451	203.488	-210
203.486	-210	203.486	-75.0714
203.485	-75.6049	203.485	-76.1288
203.484	-79.4367	203.484	-83.5519
203.482	-74.241	203.482	-76.7532
203.481	-81.5697	203.481	-210
203.479	-210	203.479	-77.2931
203.478	-77.7652	203.478	-85.4751
203.477	-77.1277	203.477	-86.6743
203.475	-76.7151	203.475	-76.746
203.474	-79.043	203.474	-83.1133
203.472	-81.4145	203.472	-210
203.471	-77.1219	203.471	-79.0062
203.47	-77.6812	203.47	-80.0456
203.468	-115.578	203.468	-76.6202
203.467	-75.5379	203.467	-79.3842
203.465	-77.9617	203.465	-210
203.464	-78.9355	203.464	-82.6045
203.463	-77.0431	203.463	-77.8424
203.461	-80.8595	203.461	-77.5527
203.46	-210	203.46	-79.802
203.458	-77.0824	203.458	-210
203.457	-210	203.457	-85.6444
203.456	-82.3063	203.456	-79.0532
203.454	-75.7332	203.454	-76.5525
203.453	-80.0664	203.453	-78.4767
203.451	-75.4347	203.451	-210
203.45	-81.8922	203.45	-76.7436
203.449	-76.649	203.449	-78.1212
203.447	-210	203.447	-77.5225
203.446	-77.2795	203.446	-76.7728
203.444	-75.7229	203.444	-210
203.443	-78.9433	203.443	-86.6869
203.442	-79.1622	203.442	-77.0347
203.44	-210	203.44	-210
203.439	-74.9085	203.439	-75.9611
203.437	-210	203.437	-210
203.436	-84.0636	203.436	-78.5565
203.435	-78.9431	203.435	-75.6275
203.433	-81.1905	203.433	-80.2045
203.432	-81.3922	203.432	-210
203.43	-89.3422	203.43	-76.0924
203.429	-76.3456	203.429	-75.6052
203.428	-78.1885	203.428	-79.0521
203.426	-79.3571	203.426	-83.546
203.425	-210	203.425	-79.003
203.423	-75.2327	203.423	-80.3107
203.422	-83.7225	203.422	-79.9376
203.421	-80.2653	203.421	-78.4978
203.419	-78.3708	203.419	-77.5673
203.418	-87.0906	203.418	-210
203.416	-75.4116	203.416	-74.7313
203.415	-78.7027	203.415	-81.5013
203.414	-82.2181	203.414	-83.0925
203.412	-76.6557	203.412	-81.6024
203.411	-80.4303	203.411	-210
203.409	-79.4663	203.409	-79.7434
203.408	-78.5426	203.408	-76.8673
203.407	-80.9672	203.407	-210
203.405	-77.6676	203.405	-76.822
203.404	-76.953	203.404	-210
203.402	-79.0756	203.402	-79.0729
203.401	-85.374	203.401	-78.4949
203.4	-78.1071	203.4	-80.3954
203.398	-80.3253	203.398	-81.6453
203.397	-75.7048	203.397	-82.1758
203.395	-210	203.395	-92.7601
203.394	-78.9266	203.394	-79.5287
203.393	-210	203.393	-78.227
203.391	-74.8346	203.391	-77.9265
203.39	-210	203.39	-84.6734
203.388	-74.6323	203.388	-81.5763
203.387	-210	203.387	-82.4104
203.386	-83.6438	203.386	-210
203.384	-79.3693	203.384	-76.4222
203.383	-79.1557	203.383	-80.6657
203.381	-80.4209	203.381	-76.2438
203.38	-78.6366	203.38	-75.2998
203.379	-79.4277	203.379	-210
203.377	-80.8562	203.377	-82.0541
203.376	-75.7501	203.376	-76.3936
203.374	-90.0674	203.374	-90.0002
203.373	-79.0747	203.373	-81.511
203.372	-74.6093	203.372	-81.9008
203.37	-79.7352	203.37	-78.3738
203.369	-78.692	203.369	-210
203.367	-77.428	203.367	-78.0364
203.366	-78.6379	203.366	-81.3208
203.365	-78.1048	203.365	-87.3244
203.363	-210	203.363	-84.3472
203.362	-77.465	203.362	-77.3404
203.36	-74.8675	203.36	-80.0146
203.359	-80.5309	203.359	-76.7392
203.358	-81.9438	203.358	-78.6859
203.356	-75.8339	203.356	-87.2886
203.355	-78.7004	203.355	-210
203.353	-77.6648	203.353	-81.2902
203.352	-75.5691	203.352	-210
203.351	-210	203.351	-75.9544
203.349	-88.2197	203.349	-80.2035
203.348	-210	203.348	-85.237
203.346	-80.9844	203.346	-79.9673
203.345	-79.4224	203.345	-75.7935
203.344	-82.333	203.344	-77.1609
203.342	-78.1167	203.342	-81.567
203.341	-210	203.341	-82.6945
203.339	-77.9806	203.339	-77.1193
203.338	-74.9352	203.338	-78.0544
203.337	-80.3383	203.337	-82.4669
203.335	-78.3281	203.335	-210
203.334	-76.9	203.334	-81.6784
203.332	-89.5203	203.332	-78.9411
203.331	-78.5217	203.331	-84.3795
203.33	-78.2762	203.33	-75.3365
203.328	-74.2302	203.328	-81.1793
203.327	-210	203.327	-210
203.325	-78.2674	203.325	-77.0674
203.324	-87.961	203.324	-80.1229
203.323	-88.6712	203.323	-210
203.321	-78.3738	203.321	-78.6925
203.32	-81.5743	203.32	-78.9222
203.318	-79.8958	203.318	-79.8152
203.317	-79.8548	203.317	-80.865
203.316	-82.0779	203.316	-78.1309
203.314	-83.4703	203.314	-82.1405
203.313	-79.8408	203.313	-79.7549
203.311	-75.6887	203.311	-81.2882
203.31	-210	203.31	-83.2299
203.309	-79.0753	203.309	-77.382
203.307	-77.2999	203.307	-85.2244
203.306	-76.3039	203.306	-83.5182
203.304	-210	203.304	-86.4151
203.303	-75.4713	203.303	-78.9314
203.302	-76.9622	203.302	-81.821
203.3	-82.8221	203.3	-77.0398
203.299	-210	203.299	-84.0689
203.297	-74.3623	203.297	-78.4001
203.296	-210	203.296	-79.5598
203.294	-76.2371	203.294	-75.4702
203.293	-77.0273	203.293	-86.4297
203.292	-73.5971	203.292	-78.6182
203.29	-210	203.29	-81.2028
203.289	-210	203.289	-80.2225
203.287	-80.5189	203.287	-77.2085
203.286	-84.4886	203.286	-83.4512
203.285	-74.0166	203.285	-87.3159
203.283	-210	203.283	-210
203.282	-78.7648	203.282	-75.159
203.28	-77.1664	203.28	-78.0558
203.279	-84.3078	203.279	-210
203.278	-85.5435	203.278	-76.0045
203.276	-74.527	203.276	-210
203.275	-83.9837	203.275	-75.1778
203.274	-78.8518	203.274	-82.9686
203.272	-80.2356	203.272	-81.6625
203.271	-210	203.271	-78.2149
203.269	-76.6663	203.269	-210
203.268	-89.2621	203.268	-210
203.267	-75.8709	203.267	-77.2772
203.265	-76.771	203.265	-80.7294
203.264	-80.9747	203.264	-75.3768
203.262	-80.0535	203.262	-85.6874
203.261	-74.9561	203.261	-77.6666
203.26	-81.4189	203.26	-78.9422
203.258	-81.0241	203.258	-82.8438
203.257	-77.3712	203.257	-79.7364
203.255	-80.9904	203.255	-210
203.254	-82.2077	203.254	-85.4277
203.253	-77.2266	203.253	-75.8417
203.251	-77.8604	203.251	-77.5948
203.25	-74.7254	203.25	-210
203.248	-80.8869	203.248	-76.7531
203.247	-76.109	203.247	-210
203.246	-101.944	203.246	-76.352
203.244	-76.7965	203.244	-78.7687
203.243	-78.3366	203.243	-77.7008
203.241	-210	203.241	-79.4159
203.24	-77.1793	203.24	-76.4467
203.239	-80.967	203.239	-210
203.237	-75.482	203.237	-75.878
203.236	-210	203.236	-210
203.234	-80.8696	203.234	-82.0578
203.233	-79.5931	203.233	-75.4938
203.232	-77.8968	203.232	-79.59
203.23	-78.0509	203.23	-75.805
203.229	-84.0991	203.229	-80.9456
203.227	-75.8909	203.227	-79.6759
203.226	-78.1792	203.226	-81.4721
203.225	-210	203.225	-80.8729
203.223	-79.043	203.223	-78.2656
203.222	-82.8066	203.222	-80.088
203.22	-93.7155	203.22	-79.6236
203.219	-77.4459	203.219	-81.1369
203.218	-87.1768	203.218	-80.8982
203.216	-78.0473	203.216	-74.8926
203.215	-82.7288	203.215	-210
203.213	-210	203.213	-80.077
203.212	-78.1563	203.212	-80.3758
203.211	-78.9206	203.211	-80.6655
203.209	-80.1918	203.209	-76.807
203.208	-81.1856	203.208	-210
203.206	-82.4808	203.206	-210
203.205	-77.9683	203.205	-85.5048
203.204	-78.9299	203.204	-78.1052
203.202	-87.5961	203.202	-83.6204
203.201	-76.0924	203.201	-95.1675
203.199	-210	203.199	-79.0447
203.198	-81.6595	203.198	-78.0151
203.197	-80.9343	203.197	-86.4997
203.195	-76.3742	203.195	-82.7028
203.194	-76.8037	203.194	-83.8803
203.192	-79.6615	203.192	-78.677
203.191	-210	203.191	-210
203.19	-73.7409	203.19	-77.9506
203.188	-82.3149	203.188	-78.3701
203.187	-210	203.187	-84.9085
203.185	-76.8154	203.185	-81.0763
203.184	-210	203.184	-80.859
203.183	-84.99	203.183	-77.4589
203.181	-78.4797	203.181	-76.293
203.18	-86.3955	203.18	-98.5129
203.178	-76.0635	203.178	-210
203.177	-78.1706	203.177	-76.5239
203.176	-79.0852	203.176	-82.0392
203.174	-74.9773	203.174	-79.8606
203.173	-76.4319	203.173	-85.2239
203.171	-77.8477	203.171	-78.2102
203.17	-210	203.17	-77.3288
203.169	-79.5514	203.169	-78.0485
203.167	-78.4315	203.167	-81.5162
203.166	-76.3538	203.166	-77.5236
203.164	-86.0316	203.164	-78.831
203.163	-76.1859	203.163	-78.5743
203.162	-82.5661	203.162	-77.499
203.16	-210	203.16	-210
203.159	-83.3287	203.159	-77.859
203.157	-76.0204	203.157	-210
203.156	-80.0682	203.156	-77.023
203.155	-81.3157	203.155	-77.3577
203.153	-75.3394	203.153	-82.917
203.152	-210	203.152	-84.0375
203.15	-78.0007	203.15	-79.1484
203.149	-79.0027	203.149	-210
203.148	-83.8149	203.148	-81.7346
203.146	-78.4055	203.146	-76.7551
203.145	-76.4638	203.145	-87.5359
203.143	-86.7942	203.143	-81.7437
203.142	-76.7041	203.142	-78.5437
203.141	-75.957	203.141	-75.1071
203.139	-76.5354	203.139	-77.9093
203.138	-81.9491	203.138	-82.1218
203.136	-81.2356	203.136	-78.6038
203.135	-210	203.135	-80.7661
203.134	-210	203.134	-75.7845
203.132	-75.7	203.132	-80.7888
203.131	-79.5709	203.131	-78.3931
203.129	-210	203.129	-78.1686
203.128	-78.8183	203.128	-210
203.127	-75.9155	203.127	-76.3026
203.125	-84.4271	203.125	-85.6332
203.124	-75.4357	203.124	-80.5968
203.122	-80.4053	203.122	-77.2419
203.121	-85.5126	203.121	-82.5461
203.12	-84.1705	203.12	-77.1424
203.118	-77.0463	203.118	-91.3022
203.117	-78.3114	203.117	-77.785
203.115	-81.1426	203.115	-76.9458
203.114	-78.2322	203.114	-81.4785
203.113	-78.1394	203.113	-77.9229
203.111	-77.7502	203.111	-79.3086
203.11	-79.0164	203.11	-81.9894
203.108	-77.497	203.108	-76.1188
203.107	-210	203.107	-84.2346
203.106	-75.6663	203.106	-210
203.104	-210	203.104	-80.2782
203.103	-210	203.103	-210
203.101	-77.7343	203.101	-81.8079
203.1	-79.1383	203.1	-76.5947
203.099	-76.2043	203.099	-210
203.097	-81.8517	203.097	-80.7573
203.096	-78.9453	203.096	-76.1655
203.094	-77.0235	203.094	-82.1049
203.093	-79.9889	203.093	-210
203.092	-77.0294	203.092	-78.4388
203.09	-81.2657	203.09	-79.3559
203.089	-78.6638	203.089	-76.5194
203.087	-78.3315	203.087	-78.865
203.086	-78.0916	203.086	-210
203.085	-88.5434	203.085	-91.5686
203.083	-79.224	203.083	-84.1209
203.082	-78.7431	203.082	-90.4914
203.081	-83.3123	203.081	-79.0676
203.079	-86.2771	203.079	-76.4621
203.078	-77.2348	203.078	-77.6034
203.076	-85.9238	203.076	-77.8043
203.075	-75.8703	203.075	-83.1256
203.074	-82.9881	203.074	-76.0888
203.072	-86.404	203.072	-77.57
203.071	-210	203.071	-210
203.069	-76.6489	203.069	-78.3673
203.068	-83.4359	203.068	-84.5657
203.067	-77.7477	203.067	-85.1132
203.065	-210	203.065	-76.4791
203.064	-77.6341	203.064	-80.5591
203.062	-77.0871	203.062	-88.3445
203.061	-78.7357	203.061	-76.5631
203.06	-210	203.06	-80.844
203.058	-74.4936	203.058	-78.9901
203.057	-80.876	203.057	-80.147
203.055	-75.3503	203.055	-77.4336
203.054	-87.6948	203.054	-79.1062
203.053	-77.2578	203.053	-79.6124
203.051	-85.1452	203.051	-80.5628
203.05	-75.5856	203.05	-210
203.048	-80.8679	203.048	-76.4694
203.047	-79.6186	203.047	-210
203.046	-75.9379	203.046	-77.0901
203.044	-77.9811	203.044	-80.1449
203.043	-79.8933	203.043	-75.9776
203.041	-77.3456	203.041	-210
203.04	-210	203.04	-85.5604
203.039	-77.8146	203.039	-80.5072
203.037	-85.6332	203.037	-80.2604
203.036	-75.4163	203.036	-77.6742
203.034	-77.1659	203.034	-75.9988
203.033	-95.7267	203.033	-85.4521
203.032	-80.3659	203.032	-80.6533
203.03	-75.6257	203.03	-75.1119
203.029	-76.8663	203.029	-86.1
203.027	-92.9889	203.027	-81.864
203.026	-80.1267	203.026	-78.1866
203.025	-75.8807	203.025	-81.7776
203.023	-79.0611	203.023	-80.8202
203.022	-76.7047	203.022	-78.4156
203.02	-76.8575	203.02	-82.9287
203.019	-210	203.019	-210
203.018	-80.1518	203.018	-77.7165
203.016	-89.9732	203.016	-210
203.015	-77.7522	203.015	-82.7426
203.013	-77.3777	203.013	-77.8166
203.012	-75.2429	203.012	-74.7772
203.011	-94.2894	203.011	-87.9733
203.009	-81.0605	203.009	-77.7047
203.008	-77.8814	203.008	-80.3848
203.006	-109.931	203.006	-79.9369
203.005	-75.9056	203.005	-210
203.004	-81.7938	203.004	-78.8509
203.002	-80.9354	203.002	-210
203.001	-78.3503	203.001	-88.7852
203	-80.536	203	-76.4461
202.998	-76.319	202.998	-76.6711
202.997	-80.0435	202.997	-82.6319
202.995	-83.0532	202.995	-81.1117
202.994	-210	202.994	-87.2965
202.993	-75.0334	202.993	-78.7539
202.991	-82.9825	202.991	-77.8396
202.99	-74.7417	202.99	-78.3616
202.988	-84.5003	202.988	-77.19
202.987	-210	202.987	-81.454
202.986	-78.2485	202.986	-84.7571
202.984	-80.4277	202.984	-93.194
202.983	-87.4522	202.983	-77.2866
202.981	-76.6312	202.981	-76.8634
202.98	-79.0515	202.98	-84.1035
202.979	-86.4374	202.979	-76.8423
202.977	-78.7514	202.977	-77.3129
202.976	-78.0862	202.976	-78.054
202.974	-78.5124	202.974	-75.7514
202.973	-75.8737	202.973	-210
202.972	-210	202.972	-79.0534
202.97	-78.9846	202.97	-80.8143
202.969	-78.7551	202.969	-79.1156
202.967	-79.0896	202.967	-80.4652
202.966	-77.8815	202.966	-81.1836
202.965	-80.0122	202.965	-78.1951
202.963	-79.132	202.963	-78.9604
202.962	-76.2009	202.962	-79.4957
202.96	-210	202.96	-75.8853
202.959	-75.9709	202.959	-79.7509
202.958	-79.7795	202.958	-210
202.956	-86.871	202.956	-79.7009
202.955	-75.8132	202.955	-81.1084
202.953	-210	202.953	-210
202.952	-81.2068	202.952	-87.3276
202.951	-76.2766	202.951	-77.1945
202.949	-78.0339	202.949	-81.6479
202.948	-77.2086	202.948	-79.6328
202.946	-82.6141	202.946	-77.2561
202.945	-78.2159	202.945	-77.5178
202.944	-210	202.944	-210
202.942	-210	202.942	-77.2174
202.941	-80.2001	202.941	-82.9561
202.939	-80.8058	202.939	-89.6393
202.938	-75.5062	202.938	-79.9809
202.937	-210	202.937	-78.18
202.935	-76.6973	202.935	-210
202.934	-79.8101	202.934	-77.9842
202.933	-77.2758	202.933	-79.2316
202.931	-210	202.931	-80.963
202.93	-80.7104	202.93	-84.9785
202.928	-97.0151	202.928	-210
202.927	-78.4502	202.927	-74.1915
202.926	-84.0211	202.926	-78.2802
202.924	-80.4844	202.924	-82.7446
202.923	-210	202.923	-85.0741
202.921	-82.9239	202.921	-81.4331
202.92	-74.8378	202.92	-78.8745
202.919	-75.7796	202.919	-78.7475
202.917	-77.2191	202.917	-76.6307
202.916	-210	202.916	-77.2128
202.914	-80.6286	202.914	-76.0128
202.913	-79.4205	202.913	-79.1349
202.912	-80.4695	202.912	-87.3516
202.91	-77.0471	202.91	-77.4049
202.909	-210	202.909	-79.7259
202.907	-83.4231	202.907	-82.4005
202.906	-78.0757	202.906	-210
202.905	-76.9678	202.905	-76.6062
202.903	-80.1186	202.903	-76.4627
202.902	-80.5106	202.902	-79.3249
202.9	-75.4469	202.9	-80.4872
202.899	-81.9385	202.899	-82.0228
202.898	-210	202.898	-83.4852
202.896	-77.5633	202.896	-78.3875
202.895	-79.3242	202.895	-82.6562
202.893	-78.872	202.893	-78.6584
202.892	-80.207	202.892	-84.2101
202.891	-81.3172	202.891	-76.5078
202.889	-92.5487	202.889	-210
202.888	-75.8144	202.888	-79.8415
202.886	-84.0971	202.886	-82.8915
202.885	-76.8365	202.885	-80.4799
202.884	-78.4362	202.884	-80.4398
202.882	-210	202.882	-75.75
202.881	-76.247	202.881	-80.8381
202.88	-78.8796	202.88	-210
202.878	-82.0068	202.878	-79.0186
202.877	-86.4928	202.877	-83.1886
202.875	-77.7106	202.875	-80.7738
202.874	-80.742	202.874	-210
202.873	-80.3395	202.873	-76.8302
202.871	-76.5274	202.871	-76.7507
202.87	-80.2912	202.87	-79.0064
202.868	-76.9472	202.868	-77.1072
202.867	-79.4532	202.867	-79.0588
202.866	-82.3957	202.866	-78.4255
202.864	-75.8506	202.864	-92.8783
202.863	-82.2869	202.863	-77.1955
202.861	-78.233	202.861	-79.9577
202.86	-92.7337	202.86	-80.076
202.859	-82.6956	202.859	-81.503
202.857	-77.7919	202.857	-80.2252
202.856	-82.4776	202.856	-80.5607
202.854	-80.6907	202.854	-86.1163
202.853	-78.9957	202.853	-81.9238
202.852	-75.3001	202.852	-77.2345
202.85	-77.9195	202.85	-77.6606
202.849	-210	202.849	-86.6122
202.847	-73.6455	202.847	-78.4676
202.846	-210	202.846	-210
202.845	-81.5936	202.845	-80.2705
202.843	-79.8806	202.843	-76.7786
202.842	-82.0451	202.842	-210
202.84	-76.4437	202.84	-76.199
202.839	-76.1897	202.839	-78.8654
202.838	-79.7363	202.838	-80.3062
202.836	-76.6227	202.836	-210
202.835	-76.3876	202.835	-80.1351
202.834	-86.6433	202.834	-76.2815
202.832	-77.1582	202.832	-83.8898
202.831	-79.0598	202.831	-79.9232
202.829	-77.4173	202.829	-82.0194
202.828	-77.9738	202.828	-78.6333
202.827	-81.2297	202.827	-86.873
202.825	-81.3192	202.825	-79.6226
202.824	-210	202.824	-83.2525
202.822	-74.7512	202.822	-84.1336
202.821	-81.2435	202.821	-78.3221
202.82	-78.0273	202.82	-77.8204
202.818	-77.2686	202.818	-80.684
202.817	-77.3715	202.817	-76.9499
202.815	-210	202.815	-77.4759
202.814	-80.4752	202.814	-210
202.813	-210	202.813	-79.8074
202.811	-78.5682	202.811	-81.9824
202.81	-76.7246	202.81	-74.4367
202.808	-78.5538	202.808	-76.2042
202.807	-84.4311	202.807	-75.2448
202.806	-77.5095	202.806	-80.301
202.804	-77.9934	202.804	-82.6171
202.803	-78.024	202.803	-80.8169
202.801	-78.8498	202.801	-76.1594
202.8	-90.234	202.8	-77.1678
202.799	-78.4766	202.799	-81.3293
202.797	-76.7364	202.797	-210
202.796	-83.4409	202.796	-75.8317
202.795	-75.1591	202.795	-81.2795
202.793	-86.9231	202.793	-76.3988
202.792	-210	202.792	-78.3611
202.79	-75.681	202.79	-210
202.789	-210	202.789	-77.0767
202.788	-75.7895	202.788	-79.087
202.786	-78.4163	202.786	-77.8864
202.785	-78.0505	202.785	-210
202.783	-77.6812	202.783	-210
202.782	-82.6122	202.782	-86.3815
202.781	-74.3572	202.781	-75.0024
202.779	-210	202.779	-210
202.778	-74.1999	202.778	-75.2355
202.776	-79.1202	202.776	-81.734
202.775	-77.6773	202.775	-78.1149
202.774	-210	202.774	-75.4429
202.772	-76.0168	202.772	-78.3207
202.771	-78.5642	202.771	-80.079
202.769	-78.9697	202.769	-81.408
202.768	-77.596	202.768	-89.7998
202.767	-76.1181	202.767	-83.4829
202.765	-82.8513	202.765	-78.0965
202.764	-78.8193	202.764	-210
202.762	-75.4746	202.762	-76.4154
202.761	-78.9638	202.761	-77.9974
202.76	-76.0058	202.76	-91.4934
202.758	-210	202.758	-210
202.757	-77.7891	202.757	-77.6181
202.755	-77.7236	202.755	-81.6913
202.754	-76.2604	202.754	-78.4319
202.753	-81.2859	202.753	-86.876
202.751	-76.0863	202.751	-82.16
202.75	-82.6625	202.75	-210
202.749	-79.3376	202.749	-78.9509
202.747	-89.0705	202.747	-77.7087
202.746	-76.4082	202.746	-75.5119
202.744	-77.1605	202.744	-76.179
202.743	-81.4941	202.743	-77.3041
202.742	-80.4755	202.742	-80.1633
202.74	-79.305	202.74	-88.528
202.739	-80.6734	202.739	-76.0001
202.737	-77.9106	202.737	-210
202.736	-81.6764	202.736	-76.434
202.735	-82.2919	202.735	-210
202.733	-83.2496	202.733	-78.0902
202.732	-77.6989	202.732	-210
202.73	-76.8157	202.73	-75.9126
202.729	-77.7582	202.729	-80.1426
202.728	-210	202.728	-79.5525
202.726	-86.3293	202.726	-210
202.725	-86.1762	202.725	-79.3791
202.723	-78.6777	202.723	-77.7097
202.722	-78.4306	202.722	-78.0222
202.721	-79.4477	202.721	-76.7043
202.719	-79.7172	202.719	-85.7787
202.718	-85.8499	202.718	-76.7389
202.717	-80.2591	202.717	-83.2838
202.715	-77.2721	202.715	-210
202.714	-80.4504	202.714	-76.9314
202.712	-78.1613	202.712	-210
202.711	-83.8785	202.711	-78.3555
202.71	-82.377	202.71	-75.7631
202.708	-82.1439	202.708	-81.8028
202.707	-78.6417	202.707	-84.8651
202.705	-78.8697	202.705	-81.9205
202.704	-79.4544	202.704	-210
202.703	-210	202.703	-80.274
202.701	-77.0056	202.701	-81.8718
202.7	-79.8257	202.7	-75.3341
202.698	-76.8361	202.698	-82.3677
202.697	-82.0211	202.697	-78.2538
202.696	-79.5634	202.696	-210
202.694	-81.162	202.694	-78.0811
202.693	-76.9818	202.693	-78.5537
202.691	-210	202.691	-81.5017
202.69	-76.6443	202.69	-79.1822
202.689	-78.7223	202.689	-78.3091
202.687	-79.1684	202.687	-78.3008
202.686	-82.7506	202.686	-79.4756
202.684	-86.5066	202.684	-79.7286
202.683	-75.3192	202.683	-210
202.682	-88.1331	202.682	-75.8685
202.68	-77.8914	202.68	-79.3981
202.679	-78.4897	202.679	-210
202.678	-78.2028	202.678	-73.5845
202.676	-83.6961	202.676	-210
202.675	-76.062	202.675	-76.7644
202.673	-77.9227	202.673	-78.6773
202.672	-80.1638	202.672	-210
202.671	-101.079	202.671	-76.1959
202.669	-78.7902	202.669	-210
202.668	-75.3965	202.668	-75.8219
202.666	-75.3361	202.666	-210
202.665	-81.0264	202.665	-76.5502
202.664	-78.5001	202.664	-80.7244
202.662	-77.8833	202.662	-76.8068
202.661	-210	202.661	-210
202.659	-79.6245	202.659	-89.8057
202.658	-80.0917	202.658	-90.8868
202.657	-79.6551	202.657	-86.5828
202.655	-84.376	202.655	-76.8082
202.654	-74.5989	202.654	-210
202.652	-77.9027	202.652	-78.2736
202.651	-210	202.651	-85.9237
202.65	-80.2352	202.65	-210
202.648	-79.9919	202.648	-78.0724
202.647	-210	202.647	-210
202.646	-210	202.646	-81.2698
202.644	-76.0105	202.644	-76.8761
202.643	-80.5141	202.643	-84.8347
202.641	-79.2409	202.641	-99.9766
202.64	-79.0779	202.64	-210
202.639	-79.8598	202.639	-79.5575
202.637	-82.6942	202.637	-75.5647
202.636	-78.6753	202.636	-210
202.634	-80.603	202.634	-77.3899
202.633	-79.8297	202.633	-78.7396
202.632	-80.9141	202.632	-76.6057
202.63	-81.6971	202.63	-84.7354
202.629	-77.0227	202.629	-79.9882
202.627	-78.9619	202.627	-78.1056
202.626	-81.7128	202.626	-78.5839
202.625	-81.9977	202.625	-210
202.623	-210	202.623	-78.3903
202.622	-76.9181	202.622	-210
202.62	-77.8233	202.62	-76.1433
202.619	-75.5892	202.619	-79.4536
202.618	-210	202.618	-210
202.616	-79.3009	202.616	-75.5774
202.615	-82.6767	202.615	-80.7748
202.614	-77.6302	202.614	-83.7231
202.612	-79.2896	202.612	-77.2817
202.611	-79.2759	202.611	-78.7556
202.609	-80.6147	202.609	-210
202.608	-78.5334	202.608	-210
202.607	-210	202.607	-78.3867
202.605	-75.899	202.605	-76.9818
202.604	-86.394	202.604	-77.5711
202.602	-76.2892	202.602	-210
202.601	-83.3767	202.601	-97.3718
202.6	-75.1453	202.6	-80.8846
202.598	-79.7866	202.598	-79.6761
202.597	-210	202.597	-78.4007
202.595	-75.8916	202.595	-76.9421
202.594	-78.7217	202.594	-210
202.593	-90.2927	202.593	-81.4699
202.591	-77.6349	202.591	-82.912
202.59	-82.1529	202.59	-77.3563
202.589	-78.1618	202.589	-83.5262
202.587	-76.8405	202.587	-80.79
202.586	-86.2663	202.586	-210
202.584	-81.1745	202.584	-80.9211
202.583	-210	202.583	-75.1703
202.582	-82.5054	202.582	-83.4277
202.58	-80.8088	202.58	-76.9795
202.579	-105.944	202.579	-81.9482
202.577	-76.9978	202.577	-210
202.576	-78.6636	202.576	-75.494
202.575	-79.6711	202.575	-210
202.573	-77.7157	202.573	-76.638
202.572	-83.6037	202.572	-210
202.57	-77.6971	202.57	-78.6256
202.569	-77.6332	202.569	-77.4516
202.568	-77.6214	202.568	-84.1997
202.566	-95.4021	202.566	-77.7211
202.565	-210	202.565	-78.9268
202.563	-81.8397	202.563	-210
202.562	-77.3232	202.562	-80.871
202.561	-210	202.561	-77.6825
202.559	-82.3701	202.559	-85.4066
202.558	-77.0653	202.558	-79.0197
202.557	-80.5078	202.557	-81.906
202.555	-77.6805	202.555	-78.7721
202.554	-85.4636	202.554	-210
202.552	-80.7314	202.552	-74.7117
202.551	-76.0287	202.551	-78.7348
202.55	-76.3292	202.55	-80.0514
202.548	-89.2187	202.548	-79.607
202.547	-77.0754	202.547	-78.3473
202.545	-94.488	202.545	-81.2108
202.544	-76.8106	202.544	-84.8508
202.543	-210	202.543	-78.7206
202.541	-76.9599	202.541	-78.7972
202.54	-84.1809	202.54	-76.1772
202.538	-77.0975	202.538	-210
202.537	-78.2506	202.537	-75.4772
202.536	-82.2	202.536	-82.7534
202.534	-76.9362	202.534	-80.1892
202.533	-77.4919	202.533	-210
202.532	-93.0758	202.532	-82.0195
202.53	-80.3717	202.53	-80.9403
202.529	-210	202.529	-76.8244
202.527	-88.4024	202.527	-80.3293
202.526	-77.5661	202.526	-80.555
202.525	-77.2637	202.525	-78.8951
202.523	-81.6106	202.523	-77.5947
202.522	-75.8638	202.522	-80.4949
202.52	-210	202.52	-78.1787
202.519	-78.5899	202.519	-89.5649
202.518	-78.104	202.518	-85.5814
202.516	-78.4977	202.516	-81.2562
202.515	-77.4141	202.515	-78.6432
202.513	-210	202.513	-85.7995
202.512	-210	202.512	-77.1115
202.511	-74.7334	202.511	-210
202.509	-85.9637	202.509	-78.1947
202.508	-79.2758	202.508	-75.3065
202.507	-79.3013	202.507	-210
202.505	-74.0818	202.505	-85.3021
202.504	-77.7183	202.504	-80.6857
202.502	-210	202.502	-85.7167
202.501	-80.4707	202.501	-81.8487
202.5	-76.2557	202.5	-83.2003
202.498	-210	202.498	-210
202.497	-83.677	202.497	-77.9572
202.495	-80.2931	202.495	-79.6344
202.494	-78.7749	202.494	-82.1804
202.493	-79.9218	202.493	-76.2881
202.491	-76.0825	202.491	-81.4486
202.49	-78.2938	202.49	-77.5209
202.488	-78.5844	202.488	-210
202.487	-89.0576	202.487	-210
202.486	-75.6045	202.486	-77.1542
202.484	-210	202.484	-210
202.483	-210	202.483	-75.652
202.482	-76.7923	202.482	-210
202.48	-81.6355	202.48	-81.0874
202.479	-81.523	202.479	-76.3489
202.477	-82.6712	202.477	-79.016
202.476	-80.6806	202.476	-79.3487
202.475	-76.7252	202.475	-81.0582
202.473	-87.1948	202.473	-76.4183
202.472	-76.2686	202.472	-85.9528
202.47	-81.5088	202.47	-210
202.469	-80.7908	202.469	-210
202.468	-83.5291	202.468	-76.5681
202.466	-210	202.466	-210
202.465	-210	202.465	-76.5387
202.463	-76.6068	202.463	-210
202.462	-75.07	202.462	-76.6412
202.461	-83.853	202.461	-210
202.459	-82.5124	202.459	-82.204
202.458	-79.9669	202.458	-79.8911
202.457	-77.9918	202.457	-210
202.455	-80.4766	202.455	-78.107
202.454	-77.6963	202.454	-90.4789
202.452	-82.3023	202.452	-79.2732
202.451	-81.6805	202.451	-78.4353
202.45	-210	202.45	-91.0225
202.448	-77.9805	202.448	-77.6345
202.447	-76.6231	202.447	-80.1734
202.445	-77.6534	202.445	-210
202.444	-84.1373	202.444	-78.0652
202.443	-77.8779	202.443	-83.0666
202.441	-80.6177	202.441	-79.6579
202.44	-80.8409	202.44	-79.915
202.438	-84.7518	202.438	-75.9194
202.437	-77.1879	202.437	-85.1186
202.436	-77.2358	202.436	-210
202.434	-79.071	202.434	-80.2081
202.433	-79.337	202.433	-78.7446
202.432	-80.1882	202.432	-210
202.43	-76.8542	202.43	-78.891
202.429	-75.6541	202.429	-76.2234
202.427	-83.2048	202.427	-80.1742
202.426	-78.8601	202.426	-210
202.425	-78.0174	202.425	-210
202.423	-79.5999	202.423	-82.3053
202.422	-77.6026	202.422	-79.4056
202.42	-83.116	202.42	-78.9202
202.419	-78.0545	202.419	-80.8956
202.418	-78.6396	202.418	-83.4305
202.416	-88.6788	202.416	-77.4643
202.415	-76.9397	202.415	-77.2326
202.413	-92.0644	202.413	-210
202.412	-81.5829	202.412	-77.9682
202.411	-77.0834	202.411	-79.8524
202.409	-83.766	202.409	-84.5541
202.408	-77.3008	202.408	-77.9684
202.407	-81.6158	202.407	-82.6391
202.405	-210	202.405	-77.1072
202.404	-75.05	202.404	-76.4077
202.402	-83.1925	202.402	-210
202.401	-84.1107	202.401	-93.2136
202.4	-98.5379	202.4	-77.2716
202.398	-87.0958	202.398	-75.7124
202.397	-77.6411	202.397	-77.3792
202.395	-75.9224	202.395	-80.1177
202.394	-81.9959	202.394	-83.2834
202.393	-81.1834	202.393	-78.5421
202.391	-80.5908	202.391	-76.6997
202.39	-80.6469	202.39	-210
202.388	-79.9827	202.388	-76.9974
202.387	-82.3584	202.387	-210
202.386	-83.3122	202.386	-86.0496
202.384	-75.81	202.384	-76.3981
202.383	-79.4047	202.383	-76.7389
202.382	-73.0124	202.382	-210
202.38	-75.6056	202.38	-82.6591
202.379	-73.0867	202.379	-75.9723
202.377	-210	202.377	-86.072
202.376	-97.3341	202.376	-75.8778
202.375	-80.0788	202.375	-89.4524
202.373	-210	202.373	-81.6534
202.372	-78.1715	202.372	-84.9052
202.37	-210	202.37	-86.2793
202.369	-76.7128	202.369	-81.7626
202.368	-74.9992	202.368	-75.1329
202.366	-78.1324	202.366	-210
202.365	-77.265	202.365	-79.0438
202.364	-86.0329	202.364	-77.4692
202.362	-210	202.362	-82.8191
202.361	-75.2461	202.361	-76.5344
202.359	-82.303	202.359	-210
202.358	-78.7881	202.358	-210
202.357	-81.1544	202.357	-210
202.355	-80.7316	202.355	-78.5522
202.354	-89.7206	202.354	-210
202.352	-73.7815	202.352	-75.4716
202.351	-81.5698	202.351	-85.8531
202.35	-79.4786	202.35	-76.8982
202.348	-81.2705	202.348	-84.9264
202.347	-79.6343	202.347	-87.1508
202.345	-81.5775	202.345	-210
202.344	-81.5404	202.344	-77.6828
202.343	-76.7372	202.343	-82.9794
202.341	-81.2152	202.341	-210
202.34	-77.3814	202.34	-210
202.339	-89.9086	202.339	-76.3192
202.337	-77.4325	202.337	-78.5295
202.336	-77.1305	202.336	-86.436
202.334	-75.0021	202.334	-75.3492
202.333	-94.0652	202.333	-75.997
202.332	-76.0334	202.332	-83.9506
202.33	-79.2874	202.33	-79.6379
202.329	-79.3463	202.329	-78.1712
202.327	-210	202.327	-210
202.326	-76.3119	202.326	-210
202.325	-85.7991	202.325	-210
202.323	-80.8732	202.323	-76.9706
202.322	-80.3634	202.322	-80.5698
202.321	-76.7738	202.321	-75.9293
202.319	-77.6786	202.319	-210
202.318	-77.5432	202.318	-88.4234
202.316	-81.6188	202.316	-78.2669
202.315	-78.1257	202.315	-78.8528
202.314	-77.4796	202.314	-81.721
202.312	-83.1385	202.312	-76.2033
202.311	-78.0488	202.311	-210
202.309	-77.8367	202.309	-77.3672
202.308	-77.0667	202.308	-78.8401
202.307	-79.8421	202.307	-84.0119
202.305	-75.002	202.305	-93.6667
202.304	-84.8393	202.304	-76.5179
202.302	-83.2472	202.302	-81.7517
202.301	-78.0125	202.301	-78.1444
202.3	-210	202.3	-81.0563
202.298	-78.3189	202.298	-79.1535
202.297	-77.516	202.297	-79.461
202.296	-210	202.296	-82.5878
202.294	-81.1904	202.294	-82.6659
202.293	-75.8401	202.293	-80.6809
202.291	-87.6914	202.291	-79.4967
202.29	-75.3409	202.29	-75.1231
202.289	-76.5639	202.289	-77.1682
202.287	-86.3851	202.287	-83.0042
202.286	-81.7445	202.286	-80.7972
202.284	-78.865	202.284	-79.4836
202.283	-210	202.283	-80.2341
202.282	-78.4123	202.282	-80.5072
202.28	-77.2468	202.28	-210
202.279	-88.189	202.279	-77.1425
202.278	-210	202.278	-210
202.276	-76.239	202.276	-80.651
202.275	-78.5418	202.275	-210
202.273	-78.2114	202.273	-76.1035
202.272	-76.0652	202.272	-84.146
202.271	-210	202.271	-75.8362
202.269	-78.7051	202.269	-80.5312
202.268	-79.961	202.268	-78.3113
202.266	-76.4713	202.266	-210
202.265	-75.7731	202.265	-77.3399
202.264	-83.2763	202.264	-80.5851
202.262	-83.868	202.262	-79.0306
202.261	-78.0307	202.261	-95.6092
202.26	-84.1045	202.26	-76.5394
202.258	-82.3816	202.258	-79.1897
202.257	-82.7317	202.257	-86.1483
202.255	-80.8955	202.255	-82.1093
202.254	-210	202.254	-78.8949
202.253	-78.6233	202.253	-81.2078
202.251	-77.4941	202.251	-77.4415
202.25	-210	202.25	-78.9542
202.248	-76.7757	202.248	-77.4289
202.247	-81.615	202.247	-210
202.246	-79.1589	202.246	-75.8153
202.244	-80.1686	202.244	-81.4406
202.243	-75.877	202.243	-80.9894
202.242	-80.854	202.242	-78.0256
202.24	-76.3408	202.24	-76.9725
202.239	-78.4334	202.239	-78.1863
202.237	-85.548	202.237	-77.6115
202.236	-79.619	202.236	-77.2865
202.235	-77.5482	202.235	-79.5335
202.233	-84.1636	202.233	-78.6054
202.232	-77.2283	202.232	-79.7925
202.23	-210	202.23	-79.6131
202.229	-75.6402	202.229	-80.09
202.228	-74.6288	202.228	-77.9528
202.226	-82.8335	202.226	-78.228
202.225	-75.6097	202.225	-83.8744
202.224	-210	202.224	-210
202.222	-73.9238	202.222	-83.6432
202.221	-81.8817	202.221	-77.8151
202.219	-84.2812	202.219	-80.3247
202.218	-77.1303	202.218	-81.486
202.217	-80.1227	202.217	-90.6359
202.215	-77.718	202.215	-83.4103
202.214	-78.9081	202.214	-82.6751
202.212	-210	202.212	-210
202.211	-74.7146	202.211	-75.264
202.21	-210	202.21	-79.2794
202.208	-77.5639	202.208	-78.157
202.207	-85.4053	202.207	-79.6629
202.205	-77.7126	202.205	-82.3901
202.204	-75.6453	202.204	-80.8651
202.203	-210	202.203	-76.8691
202.201	-75.6918	202.201	-79.8777
202.2	-82.6154	202.2	-80.0498
202.199	-83.0612	202.199	-78.885
202.197	-210	202.197	-76.6326
202.196	-78.4365	202.196	-79.8348
202.194	-76.0305	202.194	-77.2413
[truncated: 18,001 more rows]
