# Supplementary material for: The bandgap-detuned excitation regime in photonic-crystal resonators
Source: Nat Commun. 2025 May 31;16:5077. doi: 10.1038/s41467-025-60156-y (PMC12126479; doi:10.1038/s41467-025-60156-y)
Supplement: Supplementary file 3 — Source Data [file 41467_2025_60156_MOESM3_ESM.zip › exp data/fig4c_dint_exp.xlsx]

## Sheet: Sheet1
	freq	Dint
0	197.548	-0.644687
1	197.151	0.221565
2	197.15	-1.03643
3	196.752	-0.883981
4	196.751	-2.18988
5	196.355	-0.103031
6	196.354	-0.882366
7	195.958	0.10156
8	195.957	-0.833292
9	195.56	0.228951
10	195.559	-0.727264
11	195.162	0.290189
12	195.161	-0.620829
13	194.765	0.452853
14	194.764	-0.645209
15	194.367	0.47439
16	194.366	-0.495994
17	193.969	0.407055
18	193.968	-0.746661
19	193.571	0.429508
20	193.57	-0.497091
21	193.173	-0.0184153
22	192.776	0.480845
23	192.775	-0.527395
24	192.378	0.494535
25	192.377	-0.565636
26	191.98	0.538092
27	191.979	-0.651096
28	191.583	0.474487
29	191.581	-0.653105
30	191.185	0.412276
31	191.184	-0.706282
32	190.787	0.33519
33	190.786	-0.727461
34	190.389	0.335654
35	190.388	-0.894065
36	189.991	0.245359
37	189.99	-0.954817
38	189.593	0.13806
39	189.592	-1.05398
40	189.196	-0.0176454
41	189.195	-1.09903
42	188.797	-0.695371
43	188.399	-0.789213
44	188.001	-0.938373
45	187.604	-0.814941
46	187.205	-1.48638
47	186.807	-1.60276
48	186.41	-1.78569
49	186.012	-1.99913
