# Supplementary material for: The bandgap-detuned excitation regime in photonic-crystal resonators
Source: Nat Commun. 2025 May 31;16:5077. doi: 10.1038/s41467-025-60156-y (PMC12126479; doi:10.1038/s41467-025-60156-y)
Supplement: Supplementary file 3 — Source Data [file 41467_2025_60156_MOESM3_ESM.zip › exp data/fig4d_exp.xlsx]

## Sheet: Sheet1
freq fwd	spectra fwd	freq bwd	spectra bwd
205	-76.0201	205	-79.8009
204.999	-80.9112	204.999	-73.7938
204.999	-78.2901	204.999	-80.05
204.998	-89.1837	204.998	-78.1293
204.998	-77.9109	204.998	-85.3304
204.997	-77.8962	204.997	-80.63
204.997	-78.3118	204.997	-75.6428
204.996	-79.8324	204.996	-75.9111
204.995	-82.6326	204.995	-210
204.995	-82.5778	204.995	-77.632
204.994	-75.9389	204.994	-91.9894
204.994	-78.0435	204.994	-79.0369
204.993	-80.578	204.993	-77.0989
204.993	-76.1538	204.993	-82.1078
204.992	-76.6873	204.992	-78.0609
204.991	-86.3431	204.991	-75.3503
204.991	-77.9332	204.991	-78.7506
204.99	-76.9681	204.99	-84.665
204.99	-82.5154	204.99	-74.6197
204.989	-73.5845	204.989	-85.3533
204.989	-86.3585	204.989	-77.272
204.988	-75.0162	204.988	-78.1117
204.987	-88.4362	204.987	-210
204.987	-79.2052	204.987	-76.2189
204.986	-79.4349	204.986	-78.7052
204.986	-76.8924	204.986	-75.1329
204.985	-210	204.985	-75.9396
204.985	-74.6692	204.985	-82.879
204.984	-210	204.984	-77.4489
204.983	-78.0951	204.983	-76.4343
204.983	-76.8103	204.983	-80.6294
204.982	-76.9102	204.982	-76.1278
204.982	-81.8583	204.982	-79.3435
204.981	-76.8597	204.981	-78.7314
204.981	-79.4743	204.981	-85.1918
204.98	-79.4981	204.98	-76.3766
204.98	-78.9253	204.98	-76.7795
204.979	-76.7691	204.979	-79.6389
204.978	-78.7147	204.978	-78.227
204.978	-84.1701	204.978	-76.2494
204.977	-79.7331	204.977	-78.5756
204.977	-79.3968	204.977	-210
204.976	-75.8138	204.976	-76.4406
204.976	-82.8103	204.976	-77.7896
204.975	-79.6704	204.975	-79.1645
204.974	-75.6349	204.974	-78.0429
204.974	-210	204.974	-210
204.973	-76.5004	204.973	-78.1229
204.973	-76.3525	204.973	-81.8742
204.972	-83.5813	204.972	-92.8553
204.972	-77.7114	204.972	-77.8907
204.971	-85.0761	204.971	-77.757
204.97	-81.2331	204.97	-81.1601
204.97	-210	204.97	-73.4765
204.969	-77.0022	204.969	-88.4743
204.969	-78.7712	204.969	-78.2731
204.968	-83.4996	204.968	-77.9064
204.968	-75.7416	204.968	-77.7228
204.967	-210	204.967	-76.6803
204.966	-73.5161	204.966	-84.6921
204.966	-210	204.966	-77.7914
204.965	-80.9586	204.965	-78.0838
204.965	-77.6428	204.965	-77.1476
204.964	-76.3703	204.964	-74.936
204.964	-80.3493	204.964	-82.7859
204.963	-80.9466	204.963	-74.7533
204.962	-77.4247	204.962	-79.1434
204.962	-78.7346	204.962	-80.1191
204.961	-75.1171	204.961	-81.3426
204.961	-97.3592	204.961	-91.8375
204.96	-74.8628	204.96	-77.0841
204.96	-94.4307	204.96	-76.3157
204.959	-75.7888	204.959	-76.4818
204.958	-78.1008	204.958	-80.2658
204.958	-79.1988	204.958	-87.054
204.957	-76.4043	204.957	-78.7654
204.957	-75.957	204.957	-80.8707
204.956	-77.8881	204.956	-79.6084
204.956	-75.7647	204.956	-78.0993
204.955	-78.7659	204.955	-78.7244
204.954	-210	204.954	-76.6162
204.954	-76.7609	204.954	-210
204.953	-80.9416	204.953	-76.9139
204.953	-77.1596	204.953	-79.0207
204.952	-210	204.952	-75.9088
204.952	-75.2027	204.952	-78.5975
204.951	-81.5598	204.951	-77.6991
204.95	-76.3945	204.95	-76.2478
204.95	-75.6254	204.95	-75.1532
204.949	-79.6288	204.949	-76.61
204.949	-80.0373	204.949	-77.11
204.948	-79.1259	204.948	-79.3139
204.948	-78.9674	204.948	-210
204.947	-79.391	204.947	-76.7022
204.946	-76.7342	204.946	-76.2505
204.946	-82.9742	204.946	-74.1894
204.945	-78.0644	204.945	-80.331
204.945	-76.5928	204.945	-78.607
204.944	-76.3537	204.944	-91.3059
204.944	-76.3281	204.944	-74.0588
204.943	-78.0422	204.943	-90.6654
204.943	-210	204.943	-78.1189
204.942	-81.353	204.942	-78.496
204.941	-78.641	204.941	-78.0044
204.941	-78.5667	204.941	-79.6743
204.94	-75.9598	204.94	-74.8326
204.94	-86.6317	204.94	-210
204.939	-74.3736	204.939	-77.0002
204.939	-77.1944	204.939	-77.3313
204.938	-77.1041	204.938	-79.1996
204.937	-210	204.937	-74.9378
204.937	-77.2361	204.937	-77.9265
204.936	-80.0637	204.936	-210
204.936	-83.892	204.936	-76.5613
204.935	-76.4313	204.935	-76.6536
204.935	-210	204.935	-76.6155
204.934	-76.5145	204.934	-80.1893
204.933	-83.6778	204.933	-73.7074
204.933	-76.1719	204.933	-76.9667
204.932	-81.9298	204.932	-78.5074
204.932	-76.2038	204.932	-75.7312
204.931	-82.3283	204.931	-77.243
204.931	-84.1461	204.931	-81.0944
204.93	-77.157	204.93	-75.8342
204.929	-78.2368	204.929	-78.0511
204.929	-78.6246	204.929	-78.2797
204.928	-84.1566	204.928	-76.0592
204.928	-79.1763	204.928	-74.6469
204.927	-75.1882	204.927	-78.4554
204.927	-79.403	204.927	-82.2281
204.926	-79.1362	204.926	-81.0493
204.925	-79.0918	204.925	-91.2431
204.925	-79.4682	204.925	-74.8522
204.924	-76.4713	204.924	-210
204.924	-80.3359	204.924	-75.8197
204.923	-76.8868	204.923	-79.3118
204.923	-75.7469	204.923	-75.7863
204.922	-82.6749	204.922	-87.9422
204.921	-81.2911	204.921	-81.5395
204.921	-76.0713	204.921	-77.6765
204.92	-80.518	204.92	-77.0566
204.92	-78.7658	204.92	-79.3945
204.919	-74.2754	204.919	-77.0825
204.919	-80.946	204.919	-76.4129
204.918	-84.2334	204.918	-76.8557
204.917	-77.1179	204.917	-78.2981
204.917	-79.2279	204.917	-78.1035
204.916	-77.0668	204.916	-210
204.916	-75.4968	204.916	-74.3831
204.915	-210	204.915	-82.3994
204.915	-84.1139	204.915	-81.9729
204.914	-75.7893	204.914	-79.6526
204.913	-210	204.913	-80.4445
204.913	-74.2069	204.913	-81.4203
204.912	-81.4882	204.912	-77.483
204.912	-75.9727	204.912	-79.2279
204.911	-77.166	204.911	-78.1097
204.911	-76.2218	204.911	-75.3381
204.91	-84.2249	204.91	-76.7544
204.909	-76.6065	204.909	-79.7636
204.909	-79.4113	204.909	-77.0217
204.908	-210	204.908	-210
204.908	-82.6513	204.908	-76.2823
204.907	-77.5956	204.907	-81.113
204.907	-210	204.907	-77.0351
204.906	-75.7869	204.906	-79.2327
204.906	-79.4327	204.906	-75.8815
204.905	-82.3818	204.905	-79.4271
204.904	-210	204.904	-76.1739
204.904	-76.1429	204.904	-87.6963
204.903	-78.0409	204.903	-82.9681
204.903	-78.5855	204.903	-86.4824
204.902	-76.3978	204.902	-78.041
204.902	-85.3703	204.902	-76.9774
204.901	-75.4441	204.901	-75.8964
204.9	-78.4376	204.9	-77.9373
204.9	-78.6718	204.9	-76.0073
204.899	-81.6776	204.899	-210
204.899	-77.5553	204.899	-76.0872
204.898	-77.0291	204.898	-77.4775
204.898	-74.5565	204.898	-84.3653
204.897	-210	204.897	-78.4177
204.896	-75.6785	204.896	-79.5146
204.896	-76.3679	204.896	-77.1334
204.895	-83.9135	204.895	-77.1783
204.895	-76.7052	204.895	-79.7196
204.894	-76.1127	204.894	-86.1685
204.894	-210	204.894	-76.6873
204.893	-80.0343	204.893	-80.1521
204.892	-76.7157	204.892	-79.9608
204.892	-76.2427	204.892	-77.0597
204.891	-79.1394	204.891	-86.5259
204.891	-79.4355	204.891	-75.5452
204.89	-80.5993	204.89	-77.5091
204.89	-76.6803	204.89	-88.8947
204.889	-76.7984	204.889	-76.7937
204.888	-80.2721	204.888	-77.169
204.888	-75.0658	204.888	-78.0145
204.887	-78.704	204.887	-77.8524
204.887	-77.5035	204.887	-76.4665
204.886	-75.3512	204.886	-210
204.886	-80.1931	204.886	-80.3036
204.885	-77.5543	204.885	-75.7378
204.884	-88.5146	204.884	-77.3252
204.884	-76.8904	204.884	-78.5879
204.883	-75.05	204.883	-77.0213
204.883	-86.2826	204.883	-78.7375
204.882	-76.7607	204.882	-77.1683
204.882	-80.8941	204.882	-85.6423
204.881	-79.3399	204.881	-82.4086
204.88	-77.9792	204.88	-210
204.88	-76.395	204.88	-84.3243
204.879	-79.7247	204.879	-74.9125
204.879	-85.3254	204.879	-81.7718
204.878	-80.8355	204.878	-77.5108
204.878	-77.3327	204.878	-77.9263
204.877	-86.9788	204.877	-80.4036
204.877	-75.1419	204.877	-75.16
204.876	-77.2041	204.876	-210
204.875	-77.7692	204.875	-78.8147
204.875	-77.9015	204.875	-75.8632
204.874	-78.6865	204.874	-79.214
204.874	-78.4366	204.874	-80.6869
204.873	-75.8189	204.873	-79.9156
204.873	-80.3966	204.873	-77.6726
204.872	-77.4935	204.872	-210
204.871	-79.9114	204.871	-77.9762
204.871	-77.8602	204.871	-77.9023
204.87	-210	204.87	-83.818
204.87	-75.1878	204.87	-79.1805
204.869	-83.1539	204.869	-74.7588
204.869	-75.7045	204.869	-78.7173
204.868	-78.2596	204.868	-210
204.867	-75.4927	204.867	-75.2107
204.867	-80.3851	204.867	-78.1883
204.866	-75.5893	204.866	-81.3359
204.866	-79.285	204.866	-75.5839
204.865	-80.2304	204.865	-75.726
204.865	-76.7787	204.865	-78.1551
204.864	-76.537	204.864	-76.7697
204.863	-78.3029	204.863	-81.9826
204.863	-77.1964	204.863	-79.9906
204.862	-76.5689	204.862	-76.6318
204.862	-86.9482	204.862	-78.322
204.861	-81.3723	204.861	-77.7403
204.861	-76.4541	204.861	-79.5997
204.86	-76.2902	204.86	-83.3503
204.859	-75.3613	204.859	-77.9932
204.859	-82.4372	204.859	-76.408
204.858	-79.5938	204.858	-79.806
204.858	-210	204.858	-77.0454
204.857	-80.6745	204.857	-79.0722
204.857	-77.1001	204.857	-77.8202
204.856	-77.5081	204.856	-76.8698
204.855	-76.9051	204.855	-75.1089
204.855	-76.9142	204.855	-79.2969
204.854	-77.187	204.854	-77.9411
204.854	-74.4687	204.854	-79.6578
204.853	-210	204.853	-84.6383
204.853	-78.7673	204.853	-75.5804
204.852	-80.325	204.852	-77.0485
204.851	-83.8	204.851	-75.6282
204.851	-75.2557	204.851	-79.3407
204.85	-84.7708	204.85	-78.8005
204.85	-79.2972	204.85	-78.7452
204.849	-81.4001	204.849	-77.6116
204.849	-75.7346	204.849	-76.0069
204.848	-79.1892	204.848	-83.7709
204.847	-77.1163	204.847	-80.5322
204.847	-86.945	204.847	-76.7202
204.846	-210	204.846	-79.3
204.846	-78.9413	204.846	-210
204.845	-82.4012	204.845	-75.078
204.845	-81.8476	204.845	-79.4213
204.844	-79.3222	204.844	-81.5495
204.844	-73.9355	204.844	-79.398
204.843	-81.8525	204.843	-76.6917
204.842	-76.307	204.842	-75.0368
204.842	-74.9809	204.842	-77.5051
204.841	-87.4987	204.841	-210
204.841	-81.2217	204.841	-75.5639
204.84	-76.8393	204.84	-79.6693
204.84	-76.9095	204.84	-78.5342
204.839	-210	204.839	-77.7651
204.838	-79.4635	204.838	-75.5056
204.838	-75.5745	204.838	-75.3428
204.837	-210	204.837	-210
204.837	-76.1487	204.837	-80.6837
204.836	-77.2332	204.836	-75.2547
204.836	-80.899	204.836	-82.7236
204.835	-78.6169	204.835	-210
204.834	-77.2491	204.834	-74.0883
204.834	-79.1512	204.834	-77.0997
204.833	-73.9007	204.833	-78.3723
204.833	-83.9971	204.833	-79.922
204.832	-78.1359	204.832	-84.1946
204.832	-76.1929	204.832	-78.7638
204.831	-78.3889	204.831	-80.3009
204.83	-78.1068	204.83	-81.6736
204.83	-76.1487	204.83	-74.7597
204.829	-75.835	204.829	-74.07
204.829	-80.856	204.829	-80.0491
204.828	-79.4456	204.828	-76.7404
204.828	-79.6654	204.828	-77.0915
204.827	-78.9388	204.827	-81.0575
204.826	-80.1315	204.826	-77.2553
204.826	-78.7786	204.826	-80.8759
204.825	-79.1223	204.825	-77.6397
204.825	-79.6272	204.825	-78.9262
204.824	-76.5727	204.824	-78.8755
204.824	-77.4987	204.824	-81.1505
204.823	-78.364	204.823	-75.6464
204.822	-85.1401	204.822	-210
204.822	-78.2096	204.822	-84.3141
204.821	-78.4226	204.821	-76.5524
204.821	-73.6858	204.821	-79.9016
204.82	-80.0207	204.82	-76.4948
204.82	-77.1861	204.82	-85.3132
204.819	-76.9757	204.819	-73.6112
204.819	-83.553	204.819	-210
204.818	-76.563	204.818	-210
204.817	-80.0715	204.817	-79.9621
204.817	-78.4981	204.817	-73.5909
204.816	-75.9026	204.816	-79.5614
204.816	-87.7605	204.816	-76.1822
204.815	-210	204.815	-77.8727
204.815	-79.1581	204.815	-80.1504
204.814	-77.9785	204.814	-79.0601
204.813	-76.7047	204.813	-81.7342
204.813	-76.8085	204.813	-74.9926
204.812	-82.0411	204.812	-210
204.812	-78.681	204.812	-76.3781
204.811	-77.5438	204.811	-81.1853
204.811	-79.9242	204.811	-86.8663
204.81	-74.6414	204.81	-78.2943
204.809	-81.98	204.809	-79.5128
204.809	-76.7988	204.809	-75.1281
204.808	-210	204.808	-77.9893
204.808	-78.9742	204.808	-79.5349
204.807	-76.4667	204.807	-78.5368
204.807	-83.5632	204.807	-77.4277
204.806	-76.1636	204.806	-84.4807
204.805	-76.0344	204.805	-82.9315
204.805	-84.2341	204.805	-94.3067
204.804	-77.3925	204.804	-79.8386
204.804	-78.9368	204.804	-75.3197
204.803	-79.47	204.803	-78.5482
204.803	-80.0567	204.803	-74.5935
204.802	-76.8705	204.802	-85.5167
204.801	-76.9682	204.801	-75.3803
204.801	-210	204.801	-83.4806
204.8	-76.2631	204.8	-75.0563
204.8	-80.5162	204.8	-77.0961
204.799	-76.8483	204.799	-78.4721
204.799	-75.8469	204.799	-78.551
204.798	-76.897	204.798	-80.4695
204.797	-77.2278	204.797	-77.7527
204.797	-76.3563	204.797	-85.5674
204.796	-79.6474	204.796	-79.7602
204.796	-77.0772	204.796	-77.363
204.795	-77.634	204.795	-210
204.795	-80.5795	204.795	-77.5993
204.794	-75.176	204.794	-75.0563
204.793	-83.0324	204.793	-82.9242
204.793	-210	204.793	-79.3137
204.792	-76.8482	204.792	-210
204.792	-79.2586	204.792	-83.1899
204.791	-78.3063	204.791	-79.8918
204.791	-210	204.791	-76.6707
204.79	-76.5518	204.79	-76.4163
204.79	-81.4269	204.79	-76.896
204.789	-75.7956	204.789	-80.1131
204.788	-76.6632	204.788	-74.9323
204.788	-76.7172	204.788	-87.2713
204.787	-78.0499	204.787	-80.9846
204.787	-83.4303	204.787	-77.3258
204.786	-75.1799	204.786	-210
204.786	-210	204.786	-76.8611
204.785	-76.2096	204.785	-76.4294
204.784	-84.6343	204.784	-81.7009
204.784	-79.0819	204.784	-77.6546
204.783	-78.6366	204.783	-77.4867
204.783	-74.4944	204.783	-79.5917
204.782	-85.1692	204.782	-79.1955
204.782	-78.0237	204.782	-80.7755
204.781	-78.3869	204.781	-75.6706
204.78	-78.7266	204.78	-76.9398
204.78	-77.0607	204.78	-210
204.779	-79.0261	204.779	-74.4219
204.779	-210	204.779	-210
204.778	-77.8046	204.778	-75.7088
204.778	-77.9033	204.778	-75.8553
204.777	-75.9546	204.777	-85.7795
204.776	-210	204.776	-76.1553
204.776	-74.7185	204.776	-74.8477
204.775	-75.5084	204.775	-82.6907
204.775	-210	204.775	-84.8684
204.774	-75.1222	204.774	-76.3681
204.774	-87.4447	204.774	-210
204.773	-77.3037	204.773	-77.8915
204.772	-77.4392	204.772	-79.9289
204.772	-85.3174	204.772	-76.8316
204.771	-77.4172	204.771	-73.7926
204.771	-74.6684	204.771	-76.6077
204.77	-210	204.77	-78.5645
204.77	-78.404	204.77	-90.2475
204.769	-76.9887	204.769	-80.2558
204.768	-76.5566	204.768	-90.9456
204.768	-83.8445	204.768	-74.173
204.767	-79.7614	204.767	-75.6912
204.767	-76.8663	204.767	-79.8318
204.766	-77.1773	204.766	-79.6188
204.766	-210	204.766	-82.2393
204.765	-76.2811	204.765	-77.3679
204.765	-75.3298	204.765	-79.172
204.764	-78.2364	204.764	-75.5382
204.763	-86.5257	204.763	-210
204.763	-75.8894	204.763	-78.4118
204.762	-84.4518	204.762	-75.5073
204.762	-84.9122	204.762	-77.6472
204.761	-77.691	204.761	-78.3096
204.761	-80.588	204.761	-78.1329
204.76	-78.6517	204.76	-76.3196
204.759	-92.7675	204.759	-78.4138
204.759	-78.5993	204.759	-77.4885
204.758	-81.4952	204.758	-75.3726
204.758	-78.7096	204.758	-74.0447
204.757	-73.6491	204.757	-80.2201
204.757	-78.2385	204.757	-78.7698
204.756	-80.9277	204.756	-80.9277
204.755	-74.5915	204.755	-76.1686
204.755	-82.0855	204.755	-83.9941
204.754	-77.4211	204.754	-76.1279
204.754	-84.3808	204.754	-77.0025
204.753	-77.0649	204.753	-83.5612
204.753	-80.764	204.753	-74.9669
204.752	-80.3941	204.752	-210
204.751	-86.1268	204.751	-77.4301
204.751	-73.7387	204.751	-77.8095
204.75	-90.0161	204.75	-77.4474
204.75	-76.7313	204.75	-80.6434
204.749	-85.1692	204.749	-75.7133
204.749	-80.9316	204.749	-77.2779
204.748	-78.0281	204.748	-78.4872
204.747	-81.5866	204.747	-90.081
204.747	-75.0533	204.747	-73.6529
204.746	-78.1163	204.746	-80.1186
204.746	-94.3329	204.746	-79.624
204.745	-76.9014	204.745	-83.1929
204.745	-210	204.745	-84.3621
204.744	-77.5776	204.744	-79.8041
204.743	-75.6616	204.743	-210
204.743	-85.3587	204.743	-77.2877
204.742	-75.3996	204.742	-77.666
204.742	-78.196	204.742	-75.5382
204.741	-210	204.741	-82.1062
204.741	-76.5918	204.741	-80.8343
204.74	-79.1773	204.74	-75.0666
204.74	-210	204.74	-87.8456
204.739	-77.9252	204.739	-75.1888
204.738	-77.9403	204.738	-78.3061
204.738	-74.48	204.738	-77.4296
204.737	-210	204.737	-83.3871
204.737	-76.6547	204.737	-75.1
204.736	-74.8046	204.736	-79.2052
204.736	-88.4633	204.736	-76.996
204.735	-77.9954	204.735	-79.1561
204.734	-210	204.734	-84.2642
204.734	-74.369	204.734	-75.2015
204.733	-78.3847	204.733	-79.6158
204.733	-79.8441	204.733	-77.2917
204.732	-79.8206	204.732	-78.8608
204.732	-76.5566	204.732	-80.8842
204.731	-210	204.731	-78.0421
204.73	-76.0975	204.73	-80.0425
204.73	-79.3801	204.73	-210
204.729	-77.7632	204.729	-75.3638
204.729	-76.3387	204.729	-78.8552
204.728	-210	204.728	-75.7434
204.728	-75.8016	204.728	-79.2161
204.727	-86.0421	204.727	-76.6446
204.726	-79.7161	204.726	-80.29
204.726	-210	204.726	-75.8957
204.725	-75.7414	204.725	-81.0362
204.725	-77.6928	204.725	-76.2104
204.724	-77.589	204.724	-210
204.724	-75.1973	204.724	-76.0491
204.723	-79.2874	204.723	-76.8245
204.722	-79.9442	204.722	-77.5684
204.722	-75.4825	204.722	-76.7566
204.721	-116.275	204.721	-78.4072
204.721	-105.36	204.721	-74.517
204.72	-75.7234	204.72	-210
204.72	-78.9516	204.72	-74.5764
204.719	-78.4241	204.719	-90.2136
204.719	-79.5653	204.719	-76.6784
204.718	-77.2218	204.718	-76.3484
204.717	-76.8922	204.717	-77.6006
204.717	-102.318	204.717	-82.1115
204.716	-77.9994	204.716	-77.5374
204.716	-76.519	204.716	-83.6723
204.715	-78.2911	204.715	-80.8055
204.715	-76.6195	204.715	-79.7221
204.714	-80.2491	204.714	-77.8974
204.713	-210	204.713	-210
204.713	-76.3252	204.713	-75.8818
204.712	-78.9599	204.712	-75.3385
204.712	-79.9316	204.712	-81.3309
204.711	-72.8979	204.711	-78.3527
204.711	-79.8814	204.711	-210
204.71	-78.893	204.71	-81.6445
204.709	-77.673	204.709	-77.01
204.709	-74.6301	204.709	-75.9534
204.708	-210	204.708	-76.8337
204.708	-78.8184	204.708	-76.4083
204.707	-80.35	204.707	-81.0545
204.707	-77.0232	204.707	-76.627
204.706	-75.6985	204.706	-75.7839
204.705	-75.9134	204.705	-78.9288
204.705	-77.2182	204.705	-76.9928
204.704	-210	204.704	-77.4965
204.704	-74.8154	204.704	-76.2313
204.703	-210	204.703	-79.5138
204.703	-75.7488	204.703	-210
204.702	-76.842	204.702	-77.7374
204.701	-79.6554	204.701	-77.6844
204.701	-79.1979	204.701	-81.0177
204.7	-210	204.7	-76.5707
204.7	-77.425	204.7	-80.8402
204.699	-77.3739	204.699	-79.9464
204.699	-75.7108	204.699	-210
204.698	-81.7645	204.698	-77.2974
204.697	-77.5582	204.697	-77.5711
204.697	-76.6519	204.697	-78.4156
204.696	-73.9719	204.696	-97.9037
204.696	-80.0263	204.696	-76.6185
204.695	-75.8305	204.695	-74.5569
204.695	-81.8949	204.695	-78.8598
204.694	-78.5544	204.694	-76.0301
204.694	-78.2354	204.694	-77.3044
204.693	-76.0147	204.693	-210
204.692	-80.5045	204.692	-73.8418
204.692	-80.7304	204.692	-77.386
204.691	-82.7983	204.691	-77.4965
204.691	-77.6182	204.691	-80.3621
204.69	-80.2959	204.69	-88.9125
204.69	-77.1887	204.69	-78.5937
204.689	-80.3957	204.689	-87.5747
204.688	-81.1574	204.688	-76.8893
204.688	-80.289	204.688	-76.4326
204.687	-74.7223	204.687	-102.317
204.687	-76.648	204.687	-79.5299
204.686	-79.941	204.686	-73.5796
204.686	-75.3963	204.686	-81.5398
204.685	-210	204.685	-210
204.684	-76.8501	204.684	-74.3702
204.684	-75.0966	204.684	-79.4359
204.683	-77.7323	204.683	-77.2243
204.683	-77.6488	204.683	-77.7872
204.682	-74.2229	204.682	-76.7805
204.682	-210	204.682	-75.2539
204.681	-77.3425	204.681	-81.072
204.68	-77.1525	204.68	-210
204.68	-77.7266	204.68	-74.1041
204.679	-75.7573	204.679	-90.5632
204.679	-79.1472	204.679	-77.9541
204.678	-76.1426	204.678	-77.1802
204.678	-76.1818	204.678	-77.353
204.677	-82.5179	204.677	-77.1238
204.676	-80.5142	204.676	-77.4446
204.676	-80.3316	204.676	-81.0741
204.675	-73.9719	204.675	-76.0701
204.675	-92.6868	204.675	-210
204.674	-78.5001	204.674	-75.4659
204.674	-80.1319	204.674	-85.8553
204.673	-76.087	204.673	-74.727
204.673	-77.7013	204.673	-83.3443
204.672	-90.9049	204.672	-75.7888
204.671	-75.4843	204.671	-75.1818
204.671	-78.7993	204.671	-79.0022
204.67	-77.6994	204.67	-81.5626
204.67	-75.6129	204.67	-75.0266
204.669	-78.1445	204.669	-84.0825
204.669	-76.8797	204.669	-76.2754
204.668	-76.6391	204.668	-77.0224
204.667	-210	204.667	-79.2079
204.667	-74.3548	204.667	-210
204.666	-76.3239	204.666	-78.7376
204.666	-85.277	204.666	-77.3717
204.665	-76.9527	204.665	-79.3339
204.665	-77.4911	204.665	-79.1498
204.664	-210	204.664	-78.4186
204.663	-85.2891	204.663	-89.6444
204.663	-76.3849	204.663	-76.9982
204.662	-82.8829	204.662	-81.5866
204.662	-79.9559	204.662	-77.3722
204.661	-76.5561	204.661	-74.6842
204.661	-83.0498	204.661	-78.2783
204.66	-78.7352	204.66	-78.7688
204.659	-73.826	204.659	-82.7887
204.659	-79.3029	204.659	-74.1301
204.658	-77.8571	204.658	-210
204.658	-78.214	204.658	-78.2268
204.657	-78.9128	204.657	-76.7881
204.657	-79.1078	204.657	-76.6082
204.656	-80.6273	204.656	-80.36
204.655	-83.4566	204.655	-79.6911
204.655	-80.7945	204.655	-74.6712
204.654	-75.744	204.654	-80.1275
204.654	-78.7845	204.654	-74.9574
204.653	-77.4911	204.653	-77.5309
204.653	-86.5977	204.653	-80.2583
204.652	-79.9117	204.652	-76.9662
204.652	-81.4046	204.652	-81.7456
204.651	-81.9576	204.651	-76.4039
204.65	-83.43	204.65	-80.2169
204.65	-77.9143	204.65	-76.7303
204.649	-76.6554	204.649	-77.0892
204.649	-82.6929	204.649	-77.5489
204.648	-75.3938	204.648	-77.4375
204.648	-78.2703	204.648	-75.6408
204.647	-76.2005	204.647	-79.1
204.646	-76.8151	204.646	-210
204.646	-84.3975	204.646	-77.1536
204.645	-210	204.645	-75.1825
204.645	-76.8677	204.645	-83.6526
204.644	-75.2713	204.644	-82.8387
204.644	-210	204.644	-76.5921
204.643	-75.4105	204.643	-80.9426
204.642	-75.3899	204.642	-78.9728
204.642	-84.3361	204.642	-78.3043
204.641	-77.1288	204.641	-74.9166
204.641	-78.6333	204.641	-82.2752
204.64	-210	204.64	-74.9832
204.64	-76.6748	204.64	-80.3721
204.639	-76.4739	204.639	-77.8363
204.638	-75.559	204.638	-210
204.638	-75.5914	204.638	-77.1887
204.637	-76.5527	204.637	-76.4326
204.637	-77.1603	204.637	-77.6693
204.636	-77.3738	204.636	-75.7334
204.636	-77.6308	204.636	-79.8641
204.635	-78.3809	204.635	-210
204.634	-80.2822	204.634	-78.3611
204.634	-78.0819	204.634	-75.5706
204.633	-75.4881	204.633	-79.3028
204.633	-80.848	204.633	-75.5133
204.632	-75.0997	204.632	-210
204.632	-77.9644	204.632	-81.0075
204.631	-75.8996	204.631	-77.2309
204.631	-78.3589	204.631	-78.4342
204.63	-77.0455	204.63	-84.8739
204.629	-79.0545	204.629	-79.3425
204.629	-81.7987	204.629	-78.61
204.628	-78.3986	204.628	-78.0987
204.628	-210	204.628	-76.2738
204.627	-78.1781	204.627	-78.2804
204.627	-80.4316	204.627	-76.0054
204.626	-81.0311	204.626	-75.4228
204.625	-80.3446	204.625	-79.0143
204.625	-77.3792	204.625	-78.326
204.624	-77.7362	204.624	-76.1767
204.624	-80.066	204.624	-74.8312
204.623	-77.147	204.623	-89.4149
204.623	-80.1308	204.623	-210
204.622	-79.9942	204.622	-80.2447
204.621	-77.387	204.621	-77.2438
204.621	-78.5818	204.621	-77.3185
204.62	-77.0015	204.62	-79.7847
204.62	-77.9964	204.62	-78.8419
204.619	-80.1653	204.619	-74.9529
204.619	-77.4162	204.619	-84.8141
204.618	-76.5811	204.618	-78.6173
204.617	-86.2785	204.617	-78.1262
204.617	-76.2072	204.617	-81.8968
204.616	-77.9322	204.616	-77.7968
204.616	-76.8888	204.616	-77.7127
204.615	-76.4748	204.615	-76.8618
204.615	-79.5791	204.615	-77.0785
204.614	-76.468	204.614	-76.7409
204.614	-78.4567	204.614	-79.7847
204.613	-80.5181	204.613	-80.3534
204.612	-77.3757	204.612	-76.2112
204.612	-76.2643	204.612	-77.233
204.611	-78.7739	204.611	-77.2204
204.611	-78.3391	204.611	-78.1194
204.61	-210	204.61	-75.3244
204.61	-76.0802	204.61	-80.5598
204.609	-78.3683	204.609	-77.1404
204.608	-84.0907	204.608	-79.3744
204.608	-74.3139	204.608	-75.3849
204.607	-84.1822	204.607	-77.6097
204.607	-76.5071	204.607	-80.0988
204.606	-76.5856	204.606	-77.3806
204.606	-75.7621	204.606	-78.5937
204.605	-86.805	204.605	-74.509
204.604	-81.2822	204.604	-81.5168
204.604	-78.5983	204.604	-84.5502
204.603	-77.0602	204.603	-78.5466
204.603	-73.7616	204.603	-80.4238
204.602	-75.7092	204.602	-78.6427
204.602	-80.9585	204.602	-74.8526
204.601	-79.6347	204.601	-77.0728
204.6	-78.051	204.6	-79.2281
204.6	-79.7825	204.6	-77.8662
204.599	-77.1955	204.599	-78.0493
204.599	-81.3454	204.599	-74.8953
204.598	-75.1709	204.598	-81.4179
204.598	-76.531	204.598	-77.2496
204.597	-78.0188	204.597	-76.8495
204.596	-80.7511	204.596	-81.9703
204.596	-74.547	204.596	-79.2056
204.595	-83.1745	204.595	-77.346
204.595	-76.2948	204.595	-76.8463
204.594	-74.6196	204.594	-79.4601
204.594	-77.0079	204.594	-80.5359
204.593	-78.7931	204.593	-75.1846
204.593	-79.8431	204.593	-80.2379
204.592	-210	204.592	-76.8579
204.591	-77.4691	204.591	-79.5525
204.591	-75.3551	204.591	-88.2429
204.59	-210	204.59	-76.4838
204.59	-78.2268	204.59	-80.1045
204.589	-82.3132	204.589	-74.9218
204.589	-76.6335	204.589	-77.5987
204.588	-80.7655	204.588	-72.7663
204.587	-77.6994	204.587	-85.6706
204.587	-79.5472	204.587	-78.4724
204.586	-81.8279	204.586	-76.9854
204.586	-77.0886	204.586	-76.5963
204.585	-210	204.585	-80.8321
204.585	-76.1105	204.585	-77.8142
204.584	-78.8105	204.584	-78.3628
204.583	-77.8376	204.583	-78.7448
204.583	-210	204.583	-75.6077
204.582	-79.6994	204.582	-81.6197
204.582	-210	204.582	-74.751
204.581	-73.9273	204.581	-82.5605
204.581	-210	204.581	-77.8728
204.58	-81.4204	204.58	-77.8742
204.579	-76.4909	204.579	-75.0549
204.579	-82.0227	204.579	-79.6024
204.578	-76.0922	204.578	-81.8475
204.578	-77.9897	204.578	-77.6438
204.577	-79.3247	204.577	-75.0512
204.577	-76.782	204.577	-91.7751
204.576	-76.052	204.576	-80.5322
204.575	-78.9442	204.575	-75.6276
204.575	-77.9262	204.575	-82.5145
204.574	-76.1686	204.574	-81.9367
204.574	-76.734	204.574	-74.0977
204.573	-83.3986	204.573	-91.1877
204.573	-78.1549	204.573	-76.2897
204.572	-79.8369	204.572	-78.7931
204.572	-76.2145	204.572	-77.483
204.571	-210	204.571	-76.6052
204.57	-79.7856	204.57	-80.8361
204.57	-81.3212	204.57	-77.6825
204.569	-210	204.569	-74.7849
204.569	-75.6665	204.569	-76.9281
204.568	-80.5833	204.568	-79.3357
204.568	-77.9571	204.568	-76.6275
204.567	-79.6528	204.567	-98.5583
204.566	-80.2539	204.566	-75.1415
204.566	-79.5607	204.566	-81.0464
204.565	-77.0323	204.565	-77.6148
204.565	-80.1613	204.565	-78.8632
204.564	-77.4258	204.564	-82.4793
204.564	-76.6932	204.564	-77.141
204.563	-80.1979	204.563	-77.7736
204.562	-83.1074	204.562	-77.2657
204.562	-77.0443	204.562	-210
204.561	-79.4153	204.561	-76.9303
204.561	-77.065	204.561	-79.7839
204.56	-82.2204	204.56	-77.9232
204.56	-77.8171	204.56	-77.9752
204.559	-76.4223	204.559	-75.8485
204.558	-77.2044	204.558	-77.3939
204.558	-80.9296	204.558	-78.2622
204.557	-210	204.557	-79.4802
204.557	-80.7549	204.557	-80.4273
204.556	-79.5985	204.556	-78.1539
204.556	-76.5255	204.556	-77.5921
204.555	-79.9964	204.555	-77.1576
204.555	-210	204.555	-210
204.554	-75.945	204.554	-78.106
204.553	-76.0717	204.553	-76.9113
204.553	-77.2285	204.553	-85.3989
204.552	-80.946	204.552	-77.9258
204.552	-78.6912	204.552	-80.9059
204.551	-84.5219	204.551	-78.1813
204.551	-77.1	204.551	-79.4484
204.55	-79.5426	204.55	-75.895
204.549	-76.5546	204.549	-81.2769
204.549	-210	204.549	-75.2379
204.548	-76.8706	204.548	-210
204.548	-77.5445	204.548	-79.4689
204.547	-77.5902	204.547	-76.3302
204.547	-82.9654	204.547	-81.0179
204.546	-77.7208	204.546	-79.6111
204.545	-81.0546	204.545	-88.5066
204.545	-75.5812	204.545	-78.8631
204.544	-80.3262	204.544	-210
204.544	-77.111	204.544	-77.5269
204.543	-77.3103	204.543	-77.9994
204.543	-75.3684	204.543	-79.0886
204.542	-79.996	204.542	-77.1897
204.541	-77.8738	204.541	-210
204.541	-76.767	204.541	-76.4325
204.54	-80.7164	204.54	-75.6431
204.54	-77.4775	204.54	-82.2984
204.539	-78.5557	204.539	-77.7574
204.539	-83.0294	204.539	-76.9319
204.538	-79.0133	204.538	-80.4095
204.538	-76.0555	204.538	-77.2562
204.537	-83.4343	204.537	-210
204.536	-75.3662	204.536	-76.0432
204.536	-210	204.536	-81.9947
204.535	-75.8332	204.535	-75.1929
204.535	-81.1288	204.535	-86.7377
204.534	-84.9114	204.534	-76.6515
204.534	-76.0661	204.534	-80.8962
204.533	-80.2641	204.533	-88.3943
204.532	-78.3134	204.532	-79.168
204.532	-81.9126	204.532	-79.723
204.531	-77.5208	204.531	-77.9212
204.531	-79.5002	204.531	-78.0915
204.53	-82.0115	204.53	-79.2556
204.53	-210	204.53	-76.6527
204.529	-76.8343	204.529	-78.3134
204.528	-74.9049	204.528	-77.7631
204.528	-82.9149	204.528	-79.0575
204.527	-75.9141	204.527	-74.3362
204.527	-79.7533	204.527	-78.4873
204.526	-79.4871	204.526	-76.2799
204.526	-83.6329	204.526	-210
204.525	-78.9453	204.525	-76.2344
204.524	-76.8117	204.524	-79.2072
204.524	-82.4736	204.524	-83.9124
204.523	-210	204.523	-79.452
204.523	-87.555	204.523	-76.7997
204.522	-74.6608	204.522	-74.6645
204.522	-210	204.522	-78.4669
204.521	-77.4193	204.521	-76.1516
204.521	-78.4875	204.521	-81.7098
204.52	-80.6081	204.52	-77.6366
204.519	-78.2688	204.519	-81.7892
204.519	-77.2265	204.519	-210
204.518	-75.5041	204.518	-77.4829
204.518	-78.2409	204.518	-78.9548
204.517	-85.7623	204.517	-77.0855
204.517	-76.6962	204.517	-75.1562
204.516	-75.8824	204.516	-210
204.515	-77.7708	204.515	-80.7316
204.515	-78.3507	204.515	-210
204.514	-210	204.514	-77.4372
204.514	-77.9571	204.514	-87.4785
204.513	-77.4215	204.513	-76.2405
204.513	-210	204.513	-76.0252
204.512	-78.4647	204.512	-86.3749
204.511	-210	204.511	-77.376
204.511	-74.9708	204.511	-82.6324
204.51	-78.8928	204.51	-81.3202
204.51	-210	204.51	-75.2691
204.509	-78.0055	204.509	-79.3901
204.509	-78.1911	204.509	-93.0813
204.508	-84.6609	204.508	-87.1807
204.507	-77.744	204.507	-76.1161
204.507	-77.501	204.507	-84.9313
204.506	-74.8943	204.506	-78.6472
204.506	-83.386	204.506	-95.0735
204.505	-77.1593	204.505	-79.7564
204.505	-210	204.505	-75.2451
204.504	-75.9061	204.504	-82.1778
204.504	-77.338	204.504	-76.8055
204.503	-78.2452	204.503	-78.595
204.502	-210	204.502	-76.6472
204.502	-81.3727	204.502	-77.387
204.501	-210	204.501	-79.4945
204.501	-80.2743	204.501	-79.9013
204.5	-75.7657	204.5	-95.8504
204.5	-78.6092	204.5	-76.7997
204.499	-76.2969	204.499	-75.6619
204.498	-82.7295	204.498	-210
204.498	-75.7914	204.498	-80.2505
204.497	-80.6563	204.497	-77.8268
204.497	-76.4947	204.497	-75.9629
204.496	-79.2746	204.496	-210
204.496	-79.917	204.496	-78.0544
204.495	-76.4443	204.495	-78.9203
204.494	-85.6815	204.494	-74.4315
204.494	-210	204.494	-83.433
204.493	-76.502	204.493	-75.6242
204.493	-80.2915	204.493	-85.646
204.492	-74.5818	204.492	-77.2674
204.492	-77.2492	204.492	-77.2321
204.491	-79.333	204.491	-77.6203
204.49	-77.1911	204.49	-80.7889
204.49	-80.8004	204.49	-83.9761
204.489	-85.1277	204.489	-76.0385
204.489	-75.4397	204.489	-77.151
204.488	-81.1556	204.488	-77.9561
204.488	-76.2694	204.488	-79.8186
204.487	-76.2412	204.487	-80.1265
204.487	-78.2493	204.487	-83.6075
204.486	-82.7912	204.486	-77.8777
204.485	-80.921	204.485	-79.1304
204.485	-75.2714	204.485	-80.5588
204.484	-76.4912	204.484	-76.1769
204.484	-78.5765	204.484	-76.4049
204.483	-83.6329	204.483	-79.7193
204.483	-76.0394	204.483	-76.006
204.482	-82.0841	204.482	-75.0904
204.481	-77.0311	204.481	-78.8606
204.481	-79.9361	204.481	-78.1858
204.48	-210	204.48	-85.2632
204.48	-75.1185	204.48	-82.7426
204.479	-77.4327	204.479	-80.1861
204.479	-82.9952	204.479	-76.6799
204.478	-76.8142	204.478	-82.5317
204.477	-75.9096	204.477	-77.6134
204.477	-88.748	204.477	-79.0335
204.476	-210	204.476	-79.2214
204.476	-76.0688	204.476	-75.6112
204.475	-78.9238	204.475	-210
204.475	-77.3669	204.475	-77.236
204.474	-77.3061	204.474	-82.2994
204.473	-210	204.473	-79.248
204.473	-74.7653	204.473	-75.714
204.472	-75.7652	204.472	-75.158
204.472	-78.2396	204.472	-80.3028
204.471	-85.3733	204.471	-77.5784
204.471	-210	204.471	-76.4421
204.47	-75.2313	204.47	-82.7154
204.47	-81.6932	204.47	-79.9655
204.469	-210	204.469	-73.9162
204.468	-75.0461	204.468	-79.4416
204.468	-76.8026	204.468	-75.1196
204.467	-77.9296	204.467	-78.3757
204.467	-86.7246	204.467	-76.7268
204.466	-79.5685	204.466	-79.1324
204.466	-78.2037	204.466	-80.6294
204.465	-82.1481	204.465	-84.738
204.464	-81.5176	204.464	-74.3528
204.464	-75.5256	204.464	-77.7498
204.463	-210	204.463	-81.33
204.463	-74.8389	204.463	-76.7906
204.462	-75.4981	204.462	-73.8097
204.462	-81.6847	204.462	-210
204.461	-77.4213	204.461	-74.324
204.46	-77.3227	204.46	-210
204.46	-84.7668	204.46	-75.98
204.459	-88.6761	204.459	-80.5165
204.459	-77.4592	204.459	-96.5212
204.458	-75.9774	204.458	-78.1183
204.458	-210	204.458	-77.0902
204.457	-80.7665	204.457	-77.264
204.456	-73.8018	204.456	-76.0659
204.456	-83.9432	204.456	-86.9187
204.455	-76.3702	204.455	-82.4147
204.455	-77.3517	204.455	-75.0133
204.454	-78.5152	204.454	-84.0845
204.454	-77.2194	204.454	-79.3515
204.453	-80.4049	204.453	-210
204.453	-89.7213	204.453	-82.9097
204.452	-80.064	204.452	-77.3306
204.451	-77.2363	204.451	-77.5786
204.451	-73.9261	204.451	-78.4699
204.45	-76.6057	204.45	-75.1931
204.45	-76.8626	204.45	-77.4366
204.449	-210	204.449	-83.4871
204.449	-76.7067	204.449	-76.8162
204.448	-77.5326	204.448	-80.9792
204.447	-74.9984	204.447	-75.5527
204.447	-81.5692	204.447	-78.197
204.446	-81.6575	204.446	-78.4273
204.446	-82.1272	204.446	-75.8577
204.445	-94.4218	204.445	-80.4268
204.445	-75.1539	204.445	-83.6697
204.444	-86.109	204.444	-210
204.443	-76.3388	204.443	-74.8686
204.443	-77.0774	204.443	-79.7908
204.442	-77.3612	204.442	-74.4488
204.442	-82.7867	204.442	-85.5299
204.441	-82.6033	204.441	-76.1906
204.441	-76.7835	204.441	-210
204.44	-80.9178	204.44	-75.1993
204.439	-75.0618	204.439	-86.0974
204.439	-81.5472	204.439	-75.9365
204.438	-74.2104	204.438	-78.9178
204.438	-76.974	204.438	-77.8778
204.437	-78.8659	204.437	-86.0002
204.437	-75.8015	204.437	-75.1193
204.436	-84.061	204.436	-77.2834
204.436	-210	204.436	-81.1853
204.435	-77.379	204.435	-79.8731
204.434	-76.4611	204.434	-87.5367
204.434	-210	204.434	-84.9054
204.433	-79.191	204.433	-81.2084
204.433	-86.3689	204.433	-210
204.432	-78.9503	204.432	-85.6984
204.432	-79.7674	204.432	-76.0072
204.431	-79.0445	204.431	-77.7338
204.43	-210	204.43	-76.9827
204.43	-77.484	204.43	-101.548
204.429	-76.3694	204.429	-76.8709
204.429	-82.3557	204.429	-79.1989
204.428	-74.0679	204.428	-78.2711
204.428	-81.8711	204.428	-75.8924
204.427	-75.7662	204.427	-79.734
204.426	-210	204.426	-79.1058
204.426	-76.8724	204.426	-210
204.425	-75.8196	204.425	-77.5258
204.425	-81.8613	204.425	-77.5331
204.424	-77.2329	204.424	-78.0421
204.424	-83.0419	204.424	-77.9468
204.423	-77.6621	204.423	-79.5109
204.422	-76.9591	204.422	-77.7777
204.422	-79.4111	204.422	-80.9611
204.421	-75.7514	204.421	-79.5464
204.421	-75.9922	204.421	-75.2577
204.42	-74.7866	204.42	-84.0304
204.42	-77.4208	204.42	-75.8514
204.419	-78.4325	204.419	-77.0729
204.419	-75.4986	204.419	-78.0801
204.418	-78.8642	204.418	-79.9546
204.417	-74.7935	204.417	-74.0372
204.417	-81.6231	204.417	-77.3772
204.416	-75.5468	204.416	-210
204.416	-210	204.416	-76.2957
204.415	-83.6111	204.415	-79.1496
204.415	-76.3552	204.415	-76.6649
204.414	-79.4241	204.414	-86.0719
204.413	-80.6998	204.413	-210
204.413	-76.4495	204.413	-75.1157
204.412	-79.4902	204.412	-77.8493
204.412	-76.3746	204.412	-79.1024
204.411	-75.0316	204.411	-86.1159
204.411	-76.3801	204.411	-78.6196
204.41	-76.8377	204.41	-76.9189
204.409	-76.1571	204.409	-77.7287
204.409	-210	204.409	-75.4408
204.408	-76.2617	204.408	-80.5274
204.408	-78.8112	204.408	-76.0284
204.407	-81.7372	204.407	-78.7652
204.407	-80.3857	204.407	-83.1982
204.406	-76.509	204.406	-78.0083
204.406	-77.8592	204.406	-79.5474
204.405	-78.3935	204.405	-78.9398
204.404	-78.6336	204.404	-77.7493
204.404	-85.974	204.404	-80.4308
204.403	-74.1211	204.403	-84.8634
204.403	-77.4649	204.403	-80.641
204.402	-79.4946	204.402	-78.2542
204.402	-76.8341	204.402	-79.4139
204.401	-76.9337	204.401	-79.9758
204.4	-90.6059	204.4	-81.5319
204.4	-76.078	204.4	-73.4154
204.399	-77.0853	204.399	-77.7491
204.399	-75.8573	204.399	-88.4683
204.398	-77.8662	204.398	-78.1701
204.398	-210	204.398	-76.7817
204.397	-82.459	204.397	-78.0563
204.396	-80.0984	204.396	-75.2117
204.396	-78.323	204.396	-210
204.395	-78.8835	204.395	-76.3835
204.395	-82.2153	204.395	-80.1187
204.394	-78.9258	204.394	-80.3063
204.394	-76.0888	204.394	-83.0996
204.393	-77.7539	204.393	-76.059
204.392	-77.0618	204.392	-75.5603
204.392	-81.7764	204.392	-79.9736
204.391	-82.3893	204.391	-102.533
204.391	-82.1541	204.391	-82.7326
204.39	-76.3724	204.39	-77.9411
204.39	-78.973	204.39	-79.351
204.389	-88.7499	204.389	-80.9667
204.389	-80.082	204.389	-79.1437
204.388	-78.3725	204.388	-78.0135
204.387	-80.8317	204.387	-80.9856
204.387	-76.6813	204.387	-77.4228
204.386	-82.238	204.386	-86.041
204.386	-76.7278	204.386	-78.8352
204.385	-210	204.385	-81.8702
204.385	-77.9775	204.385	-210
204.384	-77.19	204.384	-75.8102
204.383	-79.4672	204.383	-210
204.383	-78.5924	204.383	-78.8598
204.382	-210	204.382	-76.3576
204.382	-75.9364	204.382	-77.0175
204.381	-210	204.381	-79.6634
204.381	-76.2258	204.381	-210
204.38	-77.8107	204.38	-77.7191
204.379	-83.7816	204.379	-81.2773
204.379	-78.2691	204.379	-78.646
204.378	-210	204.378	-77.5045
204.378	-75.5371	204.378	-75.536
204.377	-75.497	204.377	-210
204.377	-80.4152	204.377	-77.7664
204.376	-74.0443	204.376	-77.5181
204.376	-210	204.376	-75.4107
204.375	-76.3485	204.375	-79.7897
204.374	-83.2351	204.374	-78.3079
204.374	-77.1976	204.374	-77.0729
204.373	-76.2647	204.373	-76.9768
204.373	-76.8697	204.373	-82.0522
204.372	-74.1405	204.372	-79.2187
204.372	-210	204.372	-76.7895
204.371	-75.8002	204.371	-78.7706
204.37	-82.8441	204.37	-81.6317
204.37	-83.7068	204.37	-75.945
204.369	-77.891	204.369	-83.0122
204.369	-76.4181	204.369	-75.6152
204.368	-76.8094	204.368	-78.1015
204.368	-76.1392	204.368	-78.6847
204.367	-82.8543	204.367	-75.4297
204.366	-75.4374	204.366	-79.3806
204.366	-79.6089	204.366	-77.9214
204.365	-83.3551	204.365	-84.9452
204.365	-78.8167	204.365	-79.6144
204.364	-78.5336	204.364	-77.181
204.364	-77.8291	204.364	-81.3215
204.363	-76.4634	204.363	-210
204.362	-79.8519	204.362	-75.6917
204.362	-85.8866	204.362	-77.034
204.361	-76.8211	204.361	-79.3374
204.361	-81.9993	204.361	-80.3069
204.36	-82.5985	204.36	-79.1996
204.36	-74.3015	204.36	-76.4334
204.359	-80.0267	204.359	-89.5385
204.359	-75.279	204.359	-210
204.358	-76.5468	204.358	-75.6142
204.357	-210	204.357	-75.9569
204.357	-76.6932	204.357	-78.2506
204.356	-80.0161	204.356	-78.3298
204.356	-77.9953	204.356	-76.6324
204.355	-80.018	204.355	-210
204.355	-78.3857	204.355	-210
204.354	-76.6666	204.354	-75.9135
204.353	-77.1847	204.353	-76.1373
204.353	-79.4357	204.353	-210
204.352	-79.1188	204.352	-75.2682
204.352	-210	204.352	-75.474
204.351	-79.0237	204.351	-78.1495
204.351	-78.1513	204.351	-80.5396
204.35	-78.6888	204.35	-77.1265
204.349	-79.882	204.349	-210
204.349	-75.6716	204.349	-82.9901
204.348	-210	204.348	-77.4783
204.348	-210	204.348	-78.8307
204.347	-75.3267	204.347	-74.995
204.347	-78.3677	204.347	-83.4747
204.346	-83.2324	204.346	-79.7684
204.346	-75.5153	204.346	-76.6853
204.345	-210	204.345	-78.061
204.344	-74.9819	204.344	-79.0772
204.344	-76.7157	204.344	-78.2485
204.343	-80.5564	204.343	-79.3587
204.343	-75.3288	204.343	-76.2217
204.342	-78.4542	204.342	-80.4182
204.342	-76.1822	204.342	-85.8629
204.341	-76.6461	204.341	-74.8348
204.34	-82.0645	204.34	-82.3462
204.34	-79.0065	204.34	-96.29
204.339	-76.7453	204.339	-75.2242
204.339	-210	204.339	-81.233
204.338	-78.1356	204.338	-77.0799
204.338	-87.9852	204.338	-79.2283
204.337	-78.4821	204.337	-76.9607
204.336	-79.4863	204.336	-77.2451
204.336	-89.289	204.336	-75.9266
204.335	-82.0449	204.335	-100.937
204.335	-210	204.335	-75.4793
204.334	-76.3195	204.334	-76.1435
204.334	-78.2845	204.334	-77.1968
204.333	-77.1991	204.333	-81.0309
204.333	-74.8053	204.333	-76.5863
204.332	-79.7815	204.332	-78.2666
204.331	-79.4989	204.331	-76.7167
204.331	-75.8903	204.331	-77.1696
204.33	-80.3003	204.33	-76.8349
204.33	-210	204.33	-76.7955
204.329	-76.3167	204.329	-77.5013
204.329	-77.2123	204.329	-81.3249
204.328	-83.6937	204.328	-75.5923
204.327	-75.4123	204.327	-77.7181
204.327	-210	204.327	-78.8158
204.326	-76.5455	204.326	-75.8655
204.326	-80.7498	204.326	-83.3591
204.325	-82.4157	204.325	-77.5836
204.325	-76.1498	204.325	-75.4514
204.324	-81.9247	204.324	-210
204.323	-76.2681	204.323	-82.789
204.323	-78.5766	204.323	-77.1153
204.322	-78.5223	204.322	-76.3837
204.322	-80.0685	204.322	-81.6357
204.321	-79.1775	204.321	-77.9648
204.321	-76.8118	204.321	-79.0509
204.32	-85.0361	204.32	-76.3507
204.319	-80.7882	204.319	-77.6312
204.319	-210	204.319	-88.7856
204.318	-76.1577	204.318	-75.9427
204.318	-85.7915	204.318	-76.0896
204.317	-83.4205	204.317	-210
204.317	-74.2729	204.317	-83.276
204.316	-79.334	204.316	-75.8283
204.316	-76.1206	204.316	-77.3774
204.315	-80.4334	204.315	-210
204.314	-76.7945	204.314	-80.0307
204.314	-77.0742	204.314	-76.2645
204.313	-77.8205	204.313	-76.3091
204.313	-86.3097	204.313	-73.3144
204.312	-75.8616	204.312	-79.6252
204.312	-78.8461	204.312	-210
204.311	-77.756	204.311	-81.5538
204.31	-75.4095	204.31	-80.8718
204.31	-81.4766	204.31	-78.0694
204.309	-79.4443	204.309	-76.9946
204.309	-210	204.309	-79.9226
204.308	-79.3238	204.308	-78.0624
204.308	-81.969	204.308	-76.7882
204.307	-210	204.307	-86.5893
204.306	-77.5214	204.306	-77.8302
204.306	-77.5241	204.306	-76.2454
204.305	-83.276	204.305	-82.7758
204.305	-75.9892	204.305	-75.6271
204.304	-75.8769	204.304	-82.4746
204.304	-80.6537	204.304	-75.9927
204.303	-78.4627	204.303	-79.9709
204.303	-79.3452	204.303	-84.3948
204.302	-77.3713	204.302	-76.294
204.301	-84.2841	204.301	-76.917
204.301	-75.0091	204.301	-77.3263
204.3	-77.187	204.3	-76.0194
204.3	-77.8138	204.3	-77.6146
204.299	-77.5171	204.299	-77.6572
204.299	-82.881	204.299	-78.9363
204.298	-78.5648	204.298	-76.5259
204.297	-83.566	204.297	-80.9122
204.297	-210	204.297	-210
204.296	-77.0044	204.296	-73.7792
204.296	-82.8748	204.296	-78.3519
204.295	-77.1284	204.295	-78.0583
204.295	-75.0468	204.295	-77.5025
204.294	-210	204.294	-75.838
204.293	-210	204.293	-78.3749
204.293	-78.9162	204.293	-76.7468
204.292	-81.9627	204.292	-76.7706
204.292	-80.3464	204.292	-78.9398
204.291	-76.1939	204.291	-80.6103
204.291	-80.0453	204.291	-76.1027
204.29	-75.998	204.29	-84.697
204.29	-76.4163	204.29	-79.7794
204.289	-77.2662	204.289	-78.9602
204.288	-78.8653	204.288	-77.3952
204.288	-75.3821	204.288	-78.0489
204.287	-78.0203	204.287	-79.435
204.287	-78.7506	204.287	-77.6295
204.286	-78.4659	204.286	-76.6938
204.286	-80.2472	204.286	-80.9308
204.285	-75.9606	204.285	-77.4723
204.284	-75.5089	204.284	-210
204.284	-79.0771	204.284	-78.9749
204.283	-80.1834	204.283	-75.582
204.283	-76.3125	204.283	-75.5624
204.282	-77.5284	204.282	-75.8547
204.282	-77.1273	204.282	-81.7717
204.281	-78.5394	204.281	-76.9011
204.28	-93.3442	204.28	-76.5625
204.28	-77.2586	204.28	-76.763
204.279	-77.3231	204.279	-79.8912
204.279	-81.2251	204.279	-77.5578
204.278	-76.6665	204.278	-77.7582
204.278	-77.5545	204.278	-88.6117
204.277	-80.0016	204.277	-75.4219
204.277	-79.8324	204.277	-84.0424
204.276	-78.3314	204.276	-81.0351
204.275	-84.2268	204.275	-74.083
204.275	-76.5509	204.275	-78.5485
204.274	-79.8232	204.274	-76.5639
204.274	-77.3514	204.274	-79.2789
204.273	-78.6998	204.273	-76.3299
204.273	-77.1206	204.273	-77.1424
204.272	-76.3094	204.272	-82.5891
204.271	-83.8605	204.271	-77.8941
204.271	-75.5899	204.271	-82.0295
204.27	-76.1623	204.27	-74.6606
204.27	-77.9342	204.27	-76.7302
204.269	-82.3518	204.269	-82.4212
204.269	-77.1467	204.269	-82.7798
204.268	-76.2683	204.268	-80.4076
204.267	-79.2495	204.267	-78.2251
204.267	-80.1624	204.267	-75.9964
204.266	-80.4181	204.266	-77.7898
204.266	-76.4183	204.266	-77.2812
204.265	-76.0946	204.265	-77.8439
204.265	-86.0152	204.265	-76.5559
204.264	-78.2381	204.264	-79.383
204.264	-76.3241	204.264	-78.9143
204.263	-210	204.263	-79.1076
204.262	-76.8409	204.262	-78.7737
204.262	-79.0456	204.262	-81.3003
204.261	-77.9365	204.261	-86.1977
204.261	-76.3571	204.261	-74.1821
204.26	-82.1104	204.26	-210
204.26	-77.18	204.26	-77.7879
204.259	-77.6203	204.259	-75.6153
204.258	-79.2471	204.258	-85.2945
204.258	-77.2004	204.258	-82.9529
204.257	-82.8173	204.257	-80.5295
204.257	-76.998	204.257	-79.7703
204.256	-75.9577	204.256	-76.4902
204.256	-210	204.256	-77.3392
204.255	-78.2034	204.255	-81.4996
204.254	-76.801	204.254	-80.6244
204.254	-79.9919	204.254	-77.9109
204.253	-80.6577	204.253	-79.0698
204.253	-77.5376	204.253	-82.6253
204.252	-74.6258	204.252	-81.9009
204.252	-75.1889	204.252	-88.8533
204.251	-210	204.251	-80.0973
204.25	-79.3962	204.25	-75.8029
204.25	-75.6347	204.25	-76.7545
204.249	-210	204.249	-83.5609
204.249	-76.5342	204.249	-76.4913
204.248	-80.1797	204.248	-83.3288
204.248	-76.5443	204.248	-83.4332
204.247	-78.6417	204.247	-74.9767
204.247	-76.4549	204.247	-77.5962
204.246	-100.216	204.246	-75.571
204.245	-76.2662	204.245	-210
204.245	-78.2709	204.245	-78.9265
204.244	-75.0222	204.244	-78.8521
204.244	-82.7044	204.244	-77.6357
204.243	-76.6348	204.243	-79.4517
204.243	-79.995	204.243	-76.7217
204.242	-75.3085	204.242	-81.0228
204.241	-80.5061	204.241	-78.3678
204.241	-210	204.241	-77.6475
204.24	-79.3667	204.24	-83.0827
204.24	-79.5041	204.24	-78.1125
204.239	-79.094	204.239	-210
204.239	-74.0849	204.239	-76.3714
204.238	-80.936	204.238	-79.5725
204.237	-77.5874	204.237	-76.4161
204.237	-78.9413	204.237	-77.4309
204.236	-76.493	204.236	-75.3628
204.236	-78.5015	204.236	-78.3965
204.235	-210	204.235	-76.0617
204.235	-78.347	204.235	-95.9041
204.234	-78.4478	204.234	-78.4226
204.234	-76.3107	204.234	-76.9192
204.233	-84.5167	204.233	-78.5731
204.232	-75.8377	204.232	-78.0543
204.232	-78.2344	204.232	-79.0805
204.231	-79.5365	204.231	-76.0627
204.231	-77.0905	204.231	-79.3074
204.23	-76.6779	204.23	-78.3887
204.23	-75.7801	204.23	-76.3915
204.229	-210	204.229	-75.2214
204.228	-78.8925	204.228	-79.4994
204.228	-81.9346	204.228	-80.6355
204.227	-81.7379	204.227	-77.6866
204.227	-80.3953	204.227	-77.6518
204.226	-79.1184	204.226	-79.5509
204.226	-82.3686	204.226	-75.4054
204.225	-76.2726	204.225	-79.7481
204.224	-79.9579	204.224	-78.9699
204.224	-78.9394	204.224	-210
204.223	-210	204.223	-78.6379
204.223	-210	204.223	-80.5579
204.222	-76.5516	204.222	-80.186
204.222	-79.3936	204.222	-78.3133
204.221	-75.9718	204.221	-82.5676
204.221	-80.8344	204.221	-77.6927
204.22	-82.5023	204.22	-79.1116
204.219	-82.1744	204.219	-80.1927
204.219	-82.875	204.219	-78.8571
204.218	-75.9389	204.218	-76.2235
204.218	-76.1459	204.218	-79.1678
204.217	-93.3502	204.217	-210
204.217	-74.9433	204.217	-79.35
204.216	-84.7888	204.216	-76.3086
204.215	-79.894	204.215	-77.6568
204.215	-78.5416	204.215	-77.6785
204.214	-76.2594	204.214	-81.2869
204.214	-80.9656	204.214	-78.0846
204.213	-210	204.213	-80.1144
204.213	-81.3227	204.213	-77.4884
204.212	-76.9618	204.212	-79.2343
204.212	-210	204.212	-77.9353
204.211	-80.0076	204.211	-76.7322
204.21	-75.9351	204.21	-76.8961
204.21	-210	204.21	-77.7021
204.209	-77.1115	204.209	-80.3618
204.209	-78.6657	204.209	-83.3812
204.208	-80.6247	204.208	-77.2999
204.208	-85.1255	204.208	-210
204.207	-76.4953	204.207	-76.8387
204.206	-77.6368	204.206	-83.2698
204.206	-78.9568	204.206	-80.0108
204.205	-76.3054	204.205	-77.0828
204.205	-87.4136	204.205	-79.5042
204.204	-78.6028	204.204	-80.7253
204.204	-78.7001	204.204	-76.7895
204.203	-76.5211	204.203	-78.942
204.202	-79.4393	204.202	-79.1256
204.202	-82.1439	204.202	-79.5128
204.201	-78.0417	204.201	-78.2349
204.201	-75.8849	204.201	-80.5913
204.2	-84.0377	204.2	-76.1019
204.2	-76.1126	204.2	-80.7746
204.199	-74.6549	204.199	-80.6925
204.199	-77.991	204.199	-75.9249
204.198	-78.9695	204.198	-79.7724
204.197	-79.999	204.197	-78.5853
204.197	-82.8468	204.197	-78.8244
204.196	-75.3148	204.196	-82.9554
204.196	-80.4701	204.196	-84.4215
204.195	-78.9465	204.195	-78.658
204.195	-75.2898	204.195	-86.1562
204.194	-83.3441	204.194	-81.4582
204.193	-76.9065	204.193	-210
204.193	-210	204.193	-75.9852
204.192	-80.2546	204.192	-76.574
204.192	-73.9445	204.192	-210
204.191	-80.9546	204.191	-75.8716
204.191	-76.0825	204.191	-79.1084
204.19	-76.5234	204.19	-77.0367
204.189	-76.2435	204.189	-75.2795
204.189	-77.5224	204.189	-78.4918
204.188	-83.5523	204.188	-80.7188
204.188	-82.1501	204.188	-78.2021
204.187	-75.8288	204.187	-77.7315
204.187	-210	204.187	-210
204.186	-78.9018	204.186	-76.8351
204.186	-75.2148	204.186	-210
204.185	-77.6144	204.185	-74.9608
204.184	-76.8732	204.184	-85.8523
204.184	-77.7438	204.184	-77.7053
204.183	-84.3423	204.183	-80.262
204.183	-77.8064	204.183	-78.1382
204.182	-82.2894	204.182	-83.4392
204.182	-75.859	204.182	-77.0088
204.181	-78.9065	204.181	-75.5122
204.18	-79.1725	204.18	-86.9902
204.18	-82.7266	204.18	-79.1276
204.179	-87.5405	204.179	-83.5317
204.179	-78.0046	204.179	-75.1097
204.178	-83.2397	204.178	-78.2073
204.178	-76.7405	204.178	-81.0307
204.177	-77.5814	204.177	-78.3993
204.176	-77.8947	204.176	-76.5106
204.176	-78.4929	204.176	-81.3288
204.175	-77.4271	204.175	-78.703
204.175	-77.7729	204.175	-78.2084
204.174	-74.9253	204.174	-77.8848
204.174	-81.2229	204.174	-77.2807
204.173	-210	204.173	-76.962
204.173	-74.8154	204.173	-79.2129
204.172	-77.3626	204.172	-81.399
204.171	-81.3081	204.171	-77.77
204.171	-76.9636	204.171	-91.2591
204.17	-81.0247	204.17	-76.5715
204.17	-75.8293	204.17	-77.1456
204.169	-79.7223	204.169	-78.2742
204.169	-77.5316	204.169	-82.753
204.168	-77.3964	204.168	-79.6726
204.167	-80.4498	204.167	-210
204.167	-84.3621	204.167	-75.5152
204.166	-78.8777	204.166	-79.1361
204.166	-210	204.166	-78.0325
204.165	-73.4064	204.165	-210
204.165	-76.2682	204.165	-74.9668
204.164	-210	204.164	-80.0588
204.163	-79.425	204.163	-80.571
204.163	-74.7043	204.163	-78.059
204.162	-82.7938	204.162	-79.3016
204.162	-79.8046	204.162	-77.3253
204.161	-80.076	204.161	-74.1861
204.161	-74.153	204.161	-89.979
204.16	-78.504	204.16	-80.132
204.16	-79.4883	204.16	-79.2352
204.159	-76.6308	204.159	-77.3245
204.158	-76.7635	204.158	-210
204.158	-210	204.158	-79.3435
204.157	-75.6954	204.157	-81.8408
204.157	-78.7502	204.157	-78.5631
204.156	-77.7298	204.156	-84.1423
204.156	-78.7097	204.156	-75.9416
204.155	-77.2427	204.155	-79.5858
204.154	-77.1856	204.154	-210
204.154	-75.4435	204.154	-87.7769
204.153	-83.9247	204.153	-78.1882
204.153	-77.7854	204.153	-75.759
204.152	-86.7092	204.152	-79.0449
204.152	-80.247	204.152	-74.9799
204.151	-74.7493	204.151	-80.4695
204.15	-76.7347	204.15	-86.081
204.15	-78.1277	204.15	-78.3947
204.149	-76.2482	204.149	-78.9871
204.149	-77.8892	204.149	-75.3459
204.148	-77.2403	204.148	-79.1673
204.148	-76.258	204.148	-77.2369
204.147	-77.1726	204.147	-79.1925
204.147	-82.287	204.147	-88.6508
204.146	-77.9485	204.146	-76.1056
204.145	-82.1021	204.145	-210
204.145	-78.8049	204.145	-75.3943
204.144	-77.0975	204.144	-77.7086
204.144	-79.2711	204.144	-77.754
204.143	-80.4165	204.143	-78.1601
204.143	-81.5413	204.143	-85.6715
204.142	-77.3845	204.142	-78.6032
204.141	-76.392	204.141	-75.5297
204.141	-89.4993	204.141	-210
204.14	-76.0918	204.14	-80.2438
204.14	-78.4094	204.14	-74.4544
204.139	-77.0992	204.139	-86.0051
204.139	-88.7215	204.139	-80.4493
204.138	-77.7142	204.138	-77.7737
204.138	-79.8198	204.138	-77.0667
204.137	-77.6693	204.137	-89.3596
204.136	-81.5312	204.136	-79.2069
204.136	-78.7098	204.136	-74.468
204.135	-78.8318	204.135	-80.8498
204.135	-79.928	204.135	-77.6522
204.134	-81.6238	204.134	-82.4417
204.134	-78.001	204.134	-80.1984
204.133	-76.2042	204.133	-94.4487
204.132	-78.1965	204.132	-78.9779
204.132	-210	204.132	-77.4257
204.131	-77.5573	204.131	-80.981
204.131	-82.2772	204.131	-75.1204
204.13	-78.1818	204.13	-76.2928
204.13	-80.5504	204.13	-74.9898
204.129	-79.1145	204.129	-77.6448
204.128	-104.01	204.128	-80.8611
204.128	-84.7852	204.128	-88.0022
204.127	-78.1008	204.127	-77.4754
204.127	-83.8143	204.127	-74.6626
204.126	-79.3895	204.126	-210
204.126	-76.2139	204.126	-83.0604
204.125	-76.2082	204.125	-74.9648
204.125	-94.9121	204.125	-210
204.124	-78.7786	204.124	-76.924
204.123	-74.6168	204.123	-80.105
204.123	-95.4424	204.123	-80.5768
204.122	-74.0847	204.122	-80.284
204.122	-76.625	204.122	-77.8578
204.121	-80.5046	204.121	-81.053
204.121	-75.7286	204.121	-78.7386
204.12	-75.2238	204.12	-76.3988
204.119	-77.4374	204.119	-81.9517
204.119	-78.6563	204.119	-77.9542
204.118	-77.3104	204.118	-93.4267
204.118	-210	204.118	-78.0248
204.117	-79.6032	204.117	-76.2668
204.117	-80.595	204.117	-79.0551
204.116	-74.9838	204.116	-80.5768
204.115	-82.1552	204.115	-79.5151
204.115	-75.9134	204.115	-81.0126
204.114	-78.1536	204.114	-76.5756
204.114	-77.425	204.114	-79.3988
204.113	-76.5066	204.113	-74.6205
204.113	-75.9259	204.113	-81.6388
204.112	-78.6214	204.112	-210
204.112	-79.1029	204.112	-77.1002
204.111	-74.1947	204.111	-85.2381
204.11	-78.5261	204.11	-76.7477
204.11	-210	204.11	-210
204.109	-75.4284	204.109	-80.3136
204.109	-77.8395	204.109	-75.8451
204.108	-210	204.108	-81.0499
204.108	-75.4071	204.108	-88.8448
204.107	-210	204.107	-75.6294
204.106	-76.2844	204.106	-81.268
204.106	-74.1321	204.106	-75.813
204.105	-83.7741	204.105	-210
204.105	-77.7078	204.105	-77.9931
204.104	-82.1039	204.104	-76.6847
204.104	-81.8442	204.104	-75.9406
204.103	-81.2047	204.103	-81.2999
204.102	-78.9348	204.102	-77.853
204.102	-78.7386	204.102	-76.9539
204.101	-77.6556	204.101	-210
204.101	-78.4075	204.101	-74.599
204.1	-74.8385	204.1	-82.876
204.1	-210	204.1	-75.7328
204.099	-79.8341	204.099	-78.1567
204.099	-82.811	204.099	-76.9307
204.098	-76.7759	204.098	-210
204.097	-210	204.097	-80.9193
204.097	-78.8537	204.097	-79.5963
204.096	-82.3126	204.096	-78.9458
204.096	-77.8308	204.096	-75.2304
204.095	-77.2375	204.095	-80.8604
204.095	-78.3954	204.095	-81.0584
204.094	-78.3887	204.094	-76.1399
204.093	-77.5866	204.093	-84.4383
204.093	-210	204.093	-82.4423
204.092	-75.8525	204.092	-75.1892
204.092	-78.6923	204.092	-81.0874
204.091	-76.8339	204.091	-78.8494
204.091	-76.1996	204.091	-79.0688
204.09	-76.2755	204.09	-76.3203
204.09	-81.6268	204.09	-78.9935
204.089	-77.1777	204.089	-77.3469
204.088	-74.4811	204.088	-87.6636
204.088	-81.6734	204.088	-76.7277
204.087	-77.8211	204.087	-78.4774
204.087	-210	204.087	-75.4191
204.086	-81.7919	204.086	-81.455
204.086	-75.5058	204.086	-210
204.085	-78.671	204.085	-78.9995
204.084	-78.3985	204.084	-210
204.084	-80.583	204.084	-74.5057
204.083	-76.46	204.083	-81.7262
204.083	-78.5866	204.083	-81.7633
204.082	-100.579	204.082	-81.9398
204.082	-76.0418	204.082	-77.2111
204.081	-77.0993	204.081	-76.9077
204.08	-74.9587	204.08	-81.5915
204.08	-83.8682	204.08	-78.5122
204.079	-75.4104	204.079	-75.6211
204.079	-210	204.079	-210
204.078	-90.7458	204.078	-75.1985
204.078	-74.2045	204.078	-76.6615
204.077	-85.0462	204.077	-210
204.077	-76.2519	204.077	-76.5607
204.076	-79.3835	204.076	-79.3313
204.075	-84.7141	204.075	-79.8617
204.075	-77.4609	204.075	-83.3627
204.074	-79.9683	204.074	-80.1997
204.074	-76.1616	204.074	-76.5406
204.073	-76.8175	204.073	-76.077
204.073	-210	204.073	-81.1862
204.072	-77.1826	204.072	-80.0797
204.071	-79.0285	204.071	-77.3914
204.071	-77.9403	204.071	-80.4271
204.07	-210	204.07	-81.8608
204.07	-82.7296	204.07	-77.2127
204.069	-75.8118	204.069	-80.8703
204.069	-77.8763	204.069	-75.6259
204.068	-76.0573	204.068	-82.5941
204.068	-79.6131	204.068	-76.6984
204.067	-76.5477	204.067	-80.8239
204.066	-73.9856	204.066	-78.8086
204.066	-82.5221	204.066	-78.5773
204.065	-81.0005	204.065	-210
204.065	-77.7676	204.065	-77.0905
204.064	-77.0629	204.064	-78.3318
204.064	-80.5476	204.064	-81.6396
204.063	-77.4758	204.063	-82.8979
204.062	-78.0425	204.062	-75.8264
204.062	-77.212	204.062	-77.1094
204.061	-74.5428	204.061	-83.0624
204.061	-79.2246	204.061	-77.7534
204.06	-80.9349	204.06	-77.8122
204.06	-79.1743	204.06	-77.7572
204.059	-79.0333	204.059	-74.7062
204.058	-78.7012	204.058	-86.4952
204.058	-78.5437	204.058	-78.7249
204.057	-78.9473	204.057	-78.8617
204.057	-79.5308	204.057	-83.5497
204.056	-75.8604	204.056	-76.2866
204.056	-82.4758	204.056	-77.7382
204.055	-76.7457	204.055	-82.8948
204.055	-74.5886	204.055	-77.3325
204.054	-81.0697	204.054	-79.2202
204.053	-77.1637	204.053	-79.7772
204.053	-79.5448	204.053	-76.4959
204.052	-75.6567	204.052	-80.767
204.052	-210	204.052	-80.2177
204.051	-77.1703	204.051	-75.4477
204.051	-78.6871	204.051	-93.5024
204.05	-77.1889	204.05	-74.1102
204.049	-76.2985	204.049	-78.4859
204.049	-78.2237	204.049	-74.5455
204.048	-76.9895	204.048	-75.3538
204.048	-76.177	204.048	-86.6707
204.047	-80.0623	204.047	-78.2077
204.047	-84.3461	204.047	-77.1913
204.046	-74.8564	204.046	-75.8979
204.046	-77.2521	204.046	-77.4607
204.045	-79.2362	204.045	-78.6716
204.044	-74.8476	204.044	-210
204.044	-82.1412	204.044	-79.4579
204.043	-76.264	204.043	-83.4171
204.043	-81.2011	204.043	-79.0721
204.042	-78.2735	204.042	-74.161
204.042	-77.5615	204.042	-76.6324
204.041	-76.1588	204.041	-210
204.04	-84.3547	204.04	-82.0536
204.04	-78.7276	204.04	-77.5639
204.039	-75.8431	204.039	-80.19
204.039	-77.2829	204.039	-82.9212
204.038	-76.3513	204.038	-86.3438
204.038	-80.3057	204.038	-77.0084
204.037	-76.9023	204.037	-77.4869
204.036	-76.6462	204.036	-210
204.036	-79.8004	204.036	-78.1357
204.035	-76.2523	204.035	-76.4149
204.035	-74.2565	204.035	-80.8454
204.034	-210	204.034	-80.1055
204.034	-75.6927	204.034	-73.0727
204.033	-76.162	204.033	-78.7914
204.033	-85.7195	204.033	-77.4727
204.032	-77.0575	204.032	-81.5582
204.031	-210	204.031	-81.2367
204.031	-77.1049	204.031	-80.713
204.03	-80.6424	204.03	-75.9254
204.03	-79.5929	204.03	-77.4039
204.029	-75.1516	204.029	-77.6808
204.029	-78.3381	204.029	-79.7731
204.028	-83.0738	204.028	-78.2831
204.027	-76.5839	204.027	-75.9843
204.027	-87.4201	204.027	-210
204.026	-82.4675	204.026	-77.7773
204.026	-75.4775	204.026	-77.1736
204.025	-79.1747	204.025	-77.657
204.025	-83.0171	204.025	-78.6832
204.024	-82.6392	204.024	-81.2902
204.024	-78.8721	204.024	-84.1951
204.023	-86.978	204.023	-80.3206
204.022	-81.1121	204.022	-78.354
204.022	-78.7113	204.022	-80.4031
204.021	-77.0443	204.021	-80.5775
204.021	-77.4114	204.021	-78.3969
204.02	-210	204.02	-78.4396
204.02	-82.4563	204.02	-77.9702
204.019	-210	204.019	-77.9246
204.018	-78.0996	204.018	-78.4767
204.018	-79.7886	204.018	-76.8108
204.017	-75.9366	204.017	-79.6678
204.017	-78.6178	204.017	-76.5835
204.016	-80.6655	204.016	-79.36
204.016	-76.5497	204.016	-210
204.015	-76.2462	204.015	-75.9386
204.014	-77.2945	204.014	-78.3467
204.014	-78.7005	204.014	-210
204.013	-75.8777	204.013	-75.9777
204.013	-81.3602	204.013	-210
204.012	-80.1402	204.012	-76.3574
204.012	-75.9733	204.012	-77.5558
204.011	-210	204.011	-75.9698
204.011	-76.8378	204.011	-78.5114
204.01	-78.0435	204.01	-77.3486
204.009	-77.4129	204.009	-75.5636
204.009	-77.4461	204.009	-86.0043
204.008	-210	204.008	-78.5275
204.008	-78.6513	204.008	-210
204.007	-81.3385	204.007	-76.2262
204.007	-78.7347	204.007	-76.9243
204.006	-82.0507	204.006	-78.2743
204.005	-75.518	204.005	-77.1036
204.005	-78.3087	204.005	-81.4792
204.004	-77.1836	204.004	-80.3144
204.004	-77.7	204.004	-76.3434
204.003	-77.5457	204.003	-77.5864
204.003	-78.4497	204.003	-77.6832
204.002	-80.6964	204.002	-75.1717
204.002	-80.2915	204.002	-210
204.001	-79.6395	204.001	-84.9226
204	-86.3295	204	-76.9936
204	-78.3261	204	-77.0855
203.999	-75.7385	203.999	-210
203.999	-83.0001	203.999	-210
203.998	-85.7702	203.998	-77.4509
203.998	-76.8765	203.998	-75.7809
203.997	-82.1782	203.997	-76.9324
203.996	-77.7206	203.996	-76.1637
203.996	-80.2983	203.996	-93.0996
203.995	-75.8648	203.995	-73.5977
203.995	-79.6807	203.995	-79.5901
203.994	-210	203.994	-82.2158
203.994	-79.7073	203.994	-77.1079
203.993	-83.2829	203.993	-75.8525
203.992	-76.0714	203.992	-78.535
203.992	-75.9856	203.992	-84.6459
203.991	-83.4341	203.991	-77.5792
203.991	-76.2808	203.991	-210
203.99	-77.3351	203.99	-78.6046
203.99	-83.7993	203.99	-80.1718
203.989	-79.1885	203.989	-75.4794
203.989	-78.0029	203.989	-78.2544
203.988	-74.6469	203.988	-77.5088
203.987	-88.6174	203.987	-81.4857
203.987	-76.8799	203.987	-77.6767
203.986	-91.2628	203.986	-78.7666
203.986	-77.5172	203.986	-76.3046
203.985	-76.1989	203.985	-76.6949
203.985	-83.4201	203.985	-78.3042
203.984	-88.3703	203.984	-78.6324
203.983	-86.4059	203.983	-210
203.983	-78.1287	203.983	-77.7714
203.982	-76.0187	203.982	-82.493
203.982	-86.981	203.982	-75.7862
203.981	-76.3114	203.981	-77.9305
203.981	-76.0811	203.981	-77.194
203.98	-81.8957	203.98	-83.2271
203.98	-79.5403	203.98	-76.0721
203.979	-78.9705	203.979	-84.2731
203.978	-80.3932	203.978	-76.1355
203.978	-77.4947	203.978	-79.0287
203.977	-77.9781	203.977	-80.4952
203.977	-77.4958	203.977	-78.9329
203.976	-78.5849	203.976	-79.7152
203.976	-76.1264	203.976	-82.3882
203.975	-210	203.975	-75.4804
203.974	-79.2332	203.974	-78.6549
203.974	-77.8776	203.974	-76.2869
203.973	-77.8119	203.973	-79.3475
203.973	-80.2799	203.973	-82.0342
203.972	-75.141	203.972	-75.4056
203.972	-85.9459	203.972	-76.4841
203.971	-81.5725	203.971	-77.7132
203.97	-77.0274	203.97	-79.3312
203.97	-74.7488	203.97	-81.5553
203.969	-80.607	203.969	-85.6773
203.969	-77.6776	203.969	-82.1492
203.968	-79.7401	203.968	-74.7662
203.968	-76.7625	203.968	-77.8176
203.967	-78.1479	203.967	-82.7267
203.967	-82.4334	203.967	-76.0718
203.966	-84.3472	203.966	-80.4315
203.965	-74.1721	203.965	-74.6104
203.965	-84.5932	203.965	-79.4621
203.964	-76.6644	203.964	-82.9715
203.964	-80.824	203.964	-77.5469
203.963	-81.248	203.963	-76.3151
203.963	-78.6951	203.963	-78.4594
203.962	-80.4396	203.962	-78.4705
203.961	-79.3704	203.961	-76.0718
203.961	-77.6333	203.961	-80
203.96	-74.9546	203.96	-79.4906
203.96	-78.0011	203.96	-210
203.959	-77.438	203.959	-80.9301
203.959	-80.0764	203.959	-76.8523
203.958	-210	203.958	-88.6658
203.958	-74.371	203.958	-73.8199
203.957	-78.647	203.957	-80.1288
203.956	-78.3875	203.956	-77.2516
203.956	-74.6157	203.956	-77.2715
203.955	-84.668	203.955	-78.0586
203.955	-78.8856	203.955	-79.3306
203.954	-78.1886	203.954	-78.1493
203.954	-77.5568	203.954	-79.9182
203.953	-79.3087	203.953	-82.4791
203.952	-79.8748	203.952	-77.1744
203.952	-80.8192	203.952	-210
203.951	-78.8235	203.951	-74.1041
203.951	-76.2929	203.951	-210
203.95	-81.5654	203.95	-84.102
203.95	-75.2126	203.95	-77.8842
203.949	-86.077	203.949	-75.8272
203.949	-76.6273	203.949	-76.512
203.948	-78.9578	203.948	-78.6169
203.947	-87.0262	203.947	-77.3415
203.947	-210	203.947	-210
203.946	-83.2495	203.946	-87.4536
203.946	-80.1792	203.946	-210
203.945	-210	203.945	-78.2291
203.945	-76.199	203.945	-77.9513
203.944	-94.6459	203.944	-76.1503
203.943	-75.4674	203.943	-83.0895
203.943	-81.5812	203.943	-75.8683
203.942	-75.7794	203.942	-76.7889
203.942	-83.1468	203.942	-80.1396
203.941	-76.8469	203.941	-77.1096
203.941	-210	203.941	-75.9319
203.94	-78.9178	203.94	-74.821
203.939	-78.5049	203.939	-84.3561
203.939	-77.3178	203.939	-88.7158
203.938	-79.273	203.938	-78.0749
203.938	-77.4441	203.938	-76.8611
203.937	-78.4432	203.937	-80.4417
203.937	-86.0486	203.937	-75.7696
203.936	-79.4399	203.936	-80.4426
203.936	-77.0793	203.936	-82.5556
203.935	-78.2165	203.935	-78.4162
203.934	-78.724	203.934	-79.9389
203.934	-81.9827	203.934	-83.1022
203.933	-76.8054	203.933	-80.5505
203.933	-78.3308	203.933	-79.2117
203.932	-81.2888	203.932	-76.7127
203.932	-82.1408	203.932	-75.8702
203.931	-78.3212	203.931	-74.9538
203.93	-74.2725	203.93	-78.8757
203.93	-79.0583	203.93	-91.2367
203.929	-78.8528	203.929	-75.3416
203.929	-75.1623	203.929	-79.8891
203.928	-74.2086	203.928	-76.9432
203.928	-77.6024	203.928	-78.6466
203.927	-78.3851	203.927	-77.0507
203.927	-80.2835	203.927	-76.1302
203.926	-74.8613	203.926	-79.3661
203.925	-210	203.925	-78.8391
203.925	-83.0958	203.925	-82.5892
203.924	-79.9358	203.924	-78.798
203.924	-77.1739	203.924	-75.2907
203.923	-75.9816	203.923	-79.6281
203.923	-210	203.923	-78.7136
203.922	-76.0252	203.922	-79.8604
203.921	-76.0619	203.921	-76.7815
203.921	-82.1832	203.921	-86.5776
203.92	-75.6029	203.92	-75.9322
203.92	-210	203.92	-79.8912
203.919	-75.4857	203.919	-82.0677
203.919	-76.7305	203.919	-76.2628
203.918	-77.2745	203.918	-80.2039
203.918	-79.4585	203.918	-80.8349
203.917	-79.842	203.917	-80.8503
203.916	-75.6859	203.916	-75.2109
203.916	-77.5451	203.916	-81.2716
203.915	-79.0629	203.915	-76.9008
203.915	-80.0105	203.915	-77.7976
203.914	-79.0497	203.914	-89.232
203.914	-79.8328	203.914	-78.0172
203.913	-79.3945	203.913	-82.9672
203.912	-78.4626	203.912	-78.9395
203.912	-76.6175	203.912	-78.8372
203.911	-77.4896	203.911	-80.8813
203.911	-77.6106	203.911	-83.5517
203.91	-74.9578	203.91	-75.7662
203.91	-80.9409	203.91	-80.8495
203.909	-74.9615	203.909	-77.2084
203.909	-77.5039	203.909	-74.7162
203.908	-76.853	203.908	-81.6817
203.907	-77.9217	203.907	-78.797
203.907	-75.6113	203.907	-75.9901
203.906	-79.5951	203.906	-83.6965
203.906	-75.4666	203.906	-76.5992
203.905	-80.7738	203.905	-80.4241
203.905	-75.8407	203.905	-77.6261
203.904	-210	203.904	-78.8048
203.903	-76.7257	203.903	-210
203.903	-83.1012	203.903	-75.6844
203.902	-78.3298	203.902	-79.3779
203.902	-76.7645	203.902	-210
203.901	-79.7842	203.901	-75.0476
203.901	-76.4132	203.901	-78.0475
203.9	-83.1863	203.9	-210
203.899	-74.4141	203.899	-73.5149
203.899	-79.0115	203.899	-78.7467
203.898	-76.1505	203.898	-76.1213
203.898	-80.9796	203.898	-79.7391
203.897	-210	203.897	-78.2718
203.897	-82.0779	203.897	-210
203.896	-83.4451	203.896	-76.7034
203.896	-210	203.896	-210
203.895	-72.9404	203.895	-76.6727
203.894	-84.5588	203.894	-78.0779
203.894	-74.9084	203.894	-74.9678
203.893	-75.8557	203.893	-78.6643
203.893	-81.3712	203.893	-81.7704
203.892	-76.4984	203.892	-88.2497
203.892	-77.3288	203.892	-78.0616
203.891	-83.9822	203.891	-76.1477
203.89	-79.1764	203.89	-78.4129
203.89	-80.6317	203.89	-80.8734
203.889	-77.5596	203.889	-78.8698
203.889	-75.6597	203.889	-79.8054
203.888	-78.722	203.888	-79.7262
203.888	-75.9575	203.888	-77.2707
203.887	-77.4174	203.887	-83.2291
203.887	-74.5473	203.887	-75.8097
203.886	-77.1827	203.886	-85.5067
203.885	-80.1635	203.885	-76.5063
203.885	-77.564	203.885	-75.7318
203.884	-75.8782	203.884	-93.0634
203.884	-76.8367	203.884	-81.0186
203.883	-79.4856	203.883	-78.3941
203.883	-78.9224	203.883	-76.9808
203.882	-76.0741	203.882	-83.0041
203.881	-85.0334	203.881	-83.1149
203.881	-77.7643	203.881	-81.4575
203.88	-78.0464	203.88	-79.5434
203.88	-77.0358	203.88	-76.4992
203.879	-78.3919	203.879	-79.4128
203.879	-210	203.879	-210
203.878	-74.4407	203.878	-79.5077
203.878	-77.28	203.878	-77.2783
203.877	-76.6214	203.877	-80.7275
203.876	-76.5646	203.876	-92.5687
203.876	-78.7546	203.876	-78.2202
203.875	-210	203.875	-79.0283
203.875	-75.3001	203.875	-78.772
203.874	-84.6217	203.874	-78.6354
203.874	-74.9313	203.874	-83.5539
203.873	-80.3756	203.873	-76.8766
203.872	-79.6906	203.872	-78.8737
203.872	-78.4051	203.872	-80.7766
203.871	-80.6678	203.871	-86.2828
203.871	-79.4161	203.871	-75.3375
203.87	-75.7951	203.87	-80.6864
203.87	-81.0186	203.87	-82.9349
203.869	-79.9651	203.869	-79.7262
203.869	-77.6482	203.869	-78.0821
[truncated: 48,001 more rows]
